# Supplementary material for: Integrating Network Pharmacology and Experimental Validation of Oleanolic Acid Targeting the PPARα-CPT1A Axis to Modulate Lipid Metabolism in Hepatocellular Carcinoma Cells
Source: Int J Mol Sci. 2026 May 20;27(10):4595. doi: 10.3390/ijms27104595 (PMC13207446; doi:10.3390/ijms27104595)
Supplement: Supplementary file 1 [file ijms-27-04595-s001.zip › File S1. Molecular docking of reference ligands to PPAR.pdb]

ATOM      1  N   GLU A 199      20.027  10.871  11.209  1.00 80.42           N  
ATOM      2  CA  GLU A 199      19.065  11.046  10.080  1.00 80.39           C  
ATOM      3  C   GLU A 199      18.743  12.525   9.896  1.00 79.87           C  
ATOM      4  O   GLU A 199      19.403  13.227   9.130  1.00 79.86           O  
ATOM      5  CB  GLU A 199      17.776  10.268  10.361  1.00 80.73           C  
ATOM      6  CG  GLU A 199      16.800  10.242   9.199  1.00 81.39           C  
ATOM      7  CD  GLU A 199      15.607   9.345   9.466  1.00 81.90           C  
ATOM      8  OE1 GLU A 199      15.824   8.154   9.777  1.00 82.00           O  
ATOM      9  OE2 GLU A 199      14.456   9.827   9.362  1.00 82.06           O1-
ATOM     10  N   THR A 200      17.720  12.987  10.604  1.00 79.18           N  
ATOM     11  CA  THR A 200      17.309  14.382  10.541  1.00 78.48           C  
ATOM     12  C   THR A 200      16.530  14.672  11.809  1.00 77.83           C  
ATOM     13  O   THR A 200      16.495  15.803  12.295  1.00 78.01           O  
ATOM     14  CB  THR A 200      16.412  14.652   9.329  1.00 78.84           C  
ATOM     15  CG2 THR A 200      16.110  16.142   9.217  1.00 78.65           C  
ATOM     16  OG1 THR A 200      17.078  14.216   8.135  1.00 79.41           O  
ATOM     17  N   ALA A 201      15.896  13.631  12.334  1.00 76.64           N  
ATOM     18  CA  ALA A 201      15.135  13.747  13.562  1.00 75.39           C  
ATOM     19  C   ALA A 201      16.103  13.418  14.690  1.00 74.46           C  
ATOM     20  O   ALA A 201      15.902  13.815  15.836  1.00 74.65           O  
ATOM     21  CB  ALA A 201      13.974  12.768  13.553  1.00 75.50           C  
ATOM     22  N   ASP A 202      17.162  12.691  14.347  1.00 73.17           N  
ATOM     23  CA  ASP A 202      18.176  12.308  15.322  1.00 71.98           C  
ATOM     24  C   ASP A 202      19.024  13.521  15.699  1.00 70.23           C  
ATOM     25  O   ASP A 202      19.541  13.604  16.813  1.00 69.77           O  
ATOM     26  CB  ASP A 202      19.071  11.202  14.754  1.00 73.00           C  
ATOM     27  CG  ASP A 202      18.278   9.990  14.288  1.00 74.16           C  
ATOM     28  OD1 ASP A 202      17.518   9.425  15.105  1.00 74.93           O  
ATOM     29  OD2 ASP A 202      18.415   9.601  13.107  1.00 74.54           O1-
ATOM     30  N   LEU A 203      19.159  14.457  14.764  1.00 68.36           N  
ATOM     31  CA  LEU A 203      19.934  15.668  15.005  1.00 66.80           C  
ATOM     32  C   LEU A 203      19.128  16.632  15.860  1.00 65.23           C  
ATOM     33  O   LEU A 203      19.668  17.285  16.757  1.00 65.00           O  
ATOM     34  CB  LEU A 203      20.311  16.344  13.686  1.00 67.14           C  
ATOM     35  CG  LEU A 203      21.197  15.524  12.752  1.00 67.63           C  
ATOM     36  CD1 LEU A 203      21.663  16.412  11.610  1.00 67.97           C  
ATOM     37  CD2 LEU A 203      22.391  14.963  13.516  1.00 67.93           C  
ATOM     38  N   LYS A 204      17.833  16.723  15.571  1.00 63.39           N  
ATOM     39  CA  LYS A 204      16.947  17.589  16.337  1.00 61.42           C  
ATOM     40  C   LYS A 204      16.978  17.051  17.761  1.00 59.00           C  
ATOM     41  O   LYS A 204      17.015  17.802  18.730  1.00 58.84           O  
ATOM     42  CB  LYS A 204      15.520  17.514  15.785  1.00 62.86           C  
ATOM     43  CG  LYS A 204      15.390  17.935  14.321  1.00 64.96           C  
ATOM     44  CD  LYS A 204      14.029  17.538  13.740  1.00 66.60           C  
ATOM     45  CE  LYS A 204      13.799  18.136  12.347  1.00 67.30           C  
ATOM     46  NZ  LYS A 204      14.829  17.729  11.348  1.00 67.74           N1+
ATOM     47  N   SER A 205      16.980  15.730  17.864  1.00 56.12           N  
ATOM     48  CA  SER A 205      17.004  15.056  19.151  1.00 53.83           C  
ATOM     49  C   SER A 205      18.299  15.352  19.910  1.00 51.70           C  
ATOM     50  O   SER A 205      18.270  15.655  21.099  1.00 51.54           O  
ATOM     51  CB  SER A 205      16.851  13.547  18.939  1.00 53.71           C  
ATOM     52  OG  SER A 205      16.795  12.863  20.172  1.00 53.97           O  
ATOM     53  N   LEU A 206      19.428  15.253  19.215  1.00 49.39           N  
ATOM     54  CA  LEU A 206      20.737  15.512  19.808  1.00 47.20           C  
ATOM     55  C   LEU A 206      20.836  16.962  20.255  1.00 45.61           C  
ATOM     56  O   LEU A 206      21.171  17.244  21.403  1.00 45.04           O  
ATOM     57  CB  LEU A 206      21.843  15.204  18.790  1.00 46.76           C  
ATOM     58  CG  LEU A 206      23.291  15.560  19.149  1.00 46.27           C  
ATOM     59  CD1 LEU A 206      23.730  14.771  20.369  1.00 45.12           C  
ATOM     60  CD2 LEU A 206      24.207  15.276  17.947  1.00 45.25           C  
ATOM     61  N   ALA A 207      20.522  17.873  19.340  1.00 44.67           N  
ATOM     62  CA  ALA A 207      20.570  19.306  19.608  1.00 44.35           C  
ATOM     63  C   ALA A 207      19.639  19.740  20.744  1.00 44.55           C  
ATOM     64  O   ALA A 207      20.040  20.501  21.630  1.00 43.66           O  
ATOM     65  CB  ALA A 207      20.231  20.074  18.348  1.00 43.82           C  
ATOM     66  N   LYS A 208      18.398  19.263  20.714  1.00 44.61           N  
ATOM     67  CA  LYS A 208      17.427  19.618  21.742  1.00 45.21           C  
ATOM     68  C   LYS A 208      17.855  19.150  23.136  1.00 44.86           C  
ATOM     69  O   LYS A 208      17.810  19.917  24.098  1.00 44.43           O  
ATOM     70  CB  LYS A 208      16.061  19.036  21.378  1.00 46.64           C  
ATOM     71  CG  LYS A 208      14.918  19.477  22.275  1.00 48.76           C  
ATOM     72  CD  LYS A 208      13.605  18.956  21.712  1.00 51.04           C  
ATOM     73  CE  LYS A 208      12.403  19.373  22.549  1.00 52.30           C  
ATOM     74  NZ  LYS A 208      11.121  18.996  21.853  1.00 53.84           N1+
ATOM     75  N   ARG A 209      18.282  17.897  23.241  1.00 44.92           N  
ATOM     76  CA  ARG A 209      18.718  17.357  24.519  1.00 45.25           C  
ATOM     77  C   ARG A 209      19.903  18.128  25.089  1.00 44.31           C  
ATOM     78  O   ARG A 209      20.001  18.325  26.301  1.00 44.02           O  
ATOM     79  CB  ARG A 209      19.059  15.875  24.360  1.00 47.70           C  
ATOM     80  CG  ARG A 209      17.812  15.004  24.250  1.00 50.83           C  
ATOM     81  CD  ARG A 209      18.078  13.649  23.593  1.00 53.93           C  
ATOM     82  NE  ARG A 209      19.078  12.855  24.301  1.00 56.15           N  
ATOM     83  CZ  ARG A 209      18.982  12.483  25.573  1.00 57.55           C  
ATOM     84  NH1 ARG A 209      17.922  12.833  26.291  1.00 58.40           N1+
ATOM     85  NH2 ARG A 209      19.956  11.767  26.130  1.00 57.97           N  
ATOM     86  N   ILE A 210      20.796  18.581  24.215  1.00 43.16           N  
ATOM     87  CA  ILE A 210      21.957  19.335  24.661  1.00 41.75           C  
ATOM     88  C   ILE A 210      21.554  20.738  25.125  1.00 41.60           C  
ATOM     89  O   ILE A 210      22.015  21.210  26.165  1.00 41.19           O  
ATOM     90  CB  ILE A 210      23.028  19.422  23.536  1.00 41.15           C  
ATOM     91  CG1 ILE A 210      23.708  18.048  23.372  1.00 40.30           C  
ATOM     92  CG2 ILE A 210      24.055  20.500  23.864  1.00 40.38           C  
ATOM     93  CD1 ILE A 210      24.585  17.904  22.132  1.00 38.75           C  
ATOM     94  N   TYR A 211      20.680  21.393  24.369  1.00 41.06           N  
ATOM     95  CA  TYR A 211      20.239  22.731  24.725  1.00 41.88           C  
ATOM     96  C   TYR A 211      19.447  22.765  26.039  1.00 42.94           C  
ATOM     97  O   TYR A 211      19.616  23.684  26.853  1.00 42.81           O  
ATOM     98  CB  TYR A 211      19.396  23.327  23.601  1.00 41.02           C  
ATOM     99  CG  TYR A 211      19.029  24.767  23.848  1.00 40.85           C  
ATOM    100  CD1 TYR A 211      19.963  25.656  24.379  1.00 40.63           C  
ATOM    101  CD2 TYR A 211      17.754  25.250  23.549  1.00 41.45           C  
ATOM    102  CE1 TYR A 211      19.643  26.988  24.611  1.00 40.92           C  
ATOM    103  CE2 TYR A 211      17.415  26.594  23.775  1.00 41.11           C  
ATOM    104  CZ  TYR A 211      18.368  27.453  24.309  1.00 41.26           C  
ATOM    105  OH  TYR A 211      18.052  28.766  24.563  1.00 41.45           O  
ATOM    106  N   GLU A 212      18.589  21.766  26.250  1.00 43.23           N  
ATOM    107  CA  GLU A 212      17.800  21.715  27.475  1.00 44.40           C  
ATOM    108  C   GLU A 212      18.688  21.467  28.675  1.00 43.35           C  
ATOM    109  O   GLU A 212      18.440  22.005  29.744  1.00 44.01           O  
ATOM    110  CB  GLU A 212      16.718  20.640  27.384  1.00 46.24           C  
ATOM    111  CG  GLU A 212      15.609  21.017  26.420  1.00 48.73           C  
ATOM    112  CD  GLU A 212      14.429  20.072  26.487  1.00 50.75           C  
ATOM    113  OE1 GLU A 212      14.636  18.855  26.310  1.00 51.63           O  
ATOM    114  OE2 GLU A 212      13.296  20.550  26.715  1.00 51.69           O1-
ATOM    115  N   ALA A 213      19.729  20.662  28.489  1.00 42.87           N  
ATOM    116  CA  ALA A 213      20.673  20.370  29.558  1.00 41.62           C  
ATOM    117  C   ALA A 213      21.373  21.671  29.925  1.00 41.69           C  
ATOM    118  O   ALA A 213      21.601  21.970  31.099  1.00 41.72           O  
ATOM    119  CB  ALA A 213      21.690  19.345  29.092  1.00 41.41           C  
ATOM    120  N   TYR A 214      21.710  22.448  28.905  1.00 41.21           N  
ATOM    121  CA  TYR A 214      22.375  23.731  29.105  1.00 41.02           C  
ATOM    122  C   TYR A 214      21.471  24.661  29.919  1.00 41.15           C  
ATOM    123  O   TYR A 214      21.902  25.285  30.898  1.00 40.66           O  
ATOM    124  CB  TYR A 214      22.664  24.358  27.745  1.00 40.80           C  
ATOM    125  CG  TYR A 214      23.338  25.700  27.783  1.00 40.67           C  
ATOM    126  CD1 TYR A 214      24.724  25.797  27.865  1.00 40.50           C  
ATOM    127  CD2 TYR A 214      22.595  26.880  27.678  1.00 40.56           C  
ATOM    128  CE1 TYR A 214      25.363  27.031  27.833  1.00 40.77           C  
ATOM    129  CE2 TYR A 214      23.228  28.129  27.644  1.00 40.77           C  
ATOM    130  CZ  TYR A 214      24.614  28.195  27.720  1.00 40.36           C  
ATOM    131  OH  TYR A 214      25.259  29.413  27.671  1.00 39.67           O  
ATOM    132  N   LEU A 215      20.213  24.765  29.499  1.00 41.30           N  
ATOM    133  CA  LEU A 215      19.271  25.628  30.192  1.00 41.53           C  
ATOM    134  C   LEU A 215      19.042  25.130  31.616  1.00 42.05           C  
ATOM    135  O   LEU A 215      18.873  25.922  32.535  1.00 41.55           O  
ATOM    136  CB  LEU A 215      17.950  25.695  29.413  1.00 40.49           C  
ATOM    137  CG  LEU A 215      18.052  26.434  28.072  1.00 40.07           C  
ATOM    138  CD1 LEU A 215      16.704  26.451  27.370  1.00 38.55           C  
ATOM    139  CD2 LEU A 215      18.532  27.861  28.317  1.00 39.21           C  
ATOM    140  N   LYS A 216      19.067  23.816  31.798  1.00 43.29           N  
ATOM    141  CA  LYS A 216      18.862  23.231  33.117  1.00 45.12           C  
ATOM    142  C   LYS A 216      20.019  23.426  34.083  1.00 45.34           C  
ATOM    143  O   LYS A 216      19.825  23.853  35.212  1.00 45.38           O  
ATOM    144  CB  LYS A 216      18.621  21.718  33.021  1.00 47.19           C  
ATOM    145  CG  LYS A 216      17.270  21.296  32.462  1.00 50.12           C  
ATOM    146  CD  LYS A 216      17.117  19.779  32.516  1.00 51.43           C  
ATOM    147  CE  LYS A 216      15.847  19.334  31.816  1.00 52.19           C  
ATOM    148  NZ  LYS A 216      15.819  19.853  30.415  1.00 53.88           N1+
ATOM    149  N   ASN A 217      21.228  23.127  33.627  1.00 45.08           N  
ATOM    150  CA  ASN A 217      22.377  23.170  34.504  1.00 45.09           C  
ATOM    151  C   ASN A 217      23.174  24.437  34.745  1.00 44.36           C  
ATOM    152  O   ASN A 217      23.911  24.508  35.721  1.00 44.15           O  
ATOM    153  CB  ASN A 217      23.314  22.033  34.113  1.00 45.95           C  
ATOM    154  CG  ASN A 217      22.637  20.681  34.203  1.00 47.31           C  
ATOM    155  ND2 ASN A 217      22.733  20.057  35.369  1.00 47.48           N  
ATOM    156  OD1 ASN A 217      22.018  20.209  33.244  1.00 48.61           O  
ATOM    157  N   PHE A 218      23.050  25.440  33.892  1.00 44.47           N  
ATOM    158  CA  PHE A 218      23.813  26.654  34.137  1.00 44.88           C  
ATOM    159  C   PHE A 218      22.950  27.769  34.702  1.00 46.14           C  
ATOM    160  O   PHE A 218      22.115  28.338  34.009  1.00 46.56           O  
ATOM    161  CB  PHE A 218      24.528  27.095  32.862  1.00 43.51           C  
ATOM    162  CG  PHE A 218      25.535  26.094  32.379  1.00 42.62           C  
ATOM    163  CD1 PHE A 218      25.278  25.308  31.267  1.00 41.57           C  
ATOM    164  CD2 PHE A 218      26.712  25.885  33.087  1.00 41.86           C  
ATOM    165  CE1 PHE A 218      26.175  24.322  30.870  1.00 42.23           C  
ATOM    166  CE2 PHE A 218      27.617  24.899  32.699  1.00 41.93           C  
ATOM    167  CZ  PHE A 218      27.349  24.117  31.591  1.00 41.58           C  
ATOM    168  N   ASN A 219      23.163  28.061  35.981  1.00 47.72           N  
ATOM    169  CA  ASN A 219      22.414  29.098  36.682  1.00 48.77           C  
ATOM    170  C   ASN A 219      22.470  30.411  35.923  1.00 48.36           C  
ATOM    171  O   ASN A 219      21.490  31.153  35.859  1.00 49.07           O  
ATOM    172  CB  ASN A 219      22.981  29.297  38.086  1.00 50.09           C  
ATOM    173  CG  ASN A 219      22.342  30.467  38.809  1.00 52.55           C  
ATOM    174  ND2 ASN A 219      23.119  31.533  39.019  1.00 52.58           N  
ATOM    175  OD1 ASN A 219      21.159  30.421  39.170  1.00 53.42           O  
ATOM    176  N   MET A 220      23.632  30.688  35.351  1.00 47.16           N  
ATOM    177  CA  MET A 220      23.843  31.903  34.591  1.00 46.17           C  
ATOM    178  C   MET A 220      24.159  31.531  33.138  1.00 45.29           C  
ATOM    179  O   MET A 220      24.841  30.542  32.883  1.00 44.85           O  
ATOM    180  CB  MET A 220      25.001  32.693  35.211  1.00 45.75           C  
ATOM    181  CG  MET A 220      25.371  33.974  34.485  1.00 46.88           C  
ATOM    182  SD  MET A 220      24.024  35.170  34.411  1.00 48.42           S  
ATOM    183  CE  MET A 220      24.120  35.849  36.089  1.00 47.73           C  
ATOM    184  N   ASN A 221      23.625  32.305  32.196  1.00 44.31           N  
ATOM    185  CA  ASN A 221      23.879  32.087  30.780  1.00 43.54           C  
ATOM    186  C   ASN A 221      23.911  33.434  30.070  1.00 43.37           C  
ATOM    187  O   ASN A 221      23.686  34.473  30.692  1.00 44.10           O  
ATOM    188  CB  ASN A 221      22.837  31.145  30.159  1.00 43.91           C  
ATOM    189  CG  ASN A 221      21.417  31.697  30.204  1.00 43.25           C  
ATOM    190  ND2 ASN A 221      21.272  32.985  30.465  1.00 42.93           N  
ATOM    191  OD1 ASN A 221      20.464  30.956  29.988  1.00 43.52           O  
ATOM    192  N   LYS A 222      24.184  33.436  28.773  1.00 42.44           N  
ATOM    193  CA  LYS A 222      24.284  34.696  28.074  1.00 41.68           C  
ATOM    194  C   LYS A 222      23.032  35.566  28.089  1.00 42.38           C  
ATOM    195  O   LYS A 222      23.121  36.770  28.368  1.00 41.60           O  
ATOM    196  CB  LYS A 222      24.750  34.468  26.637  1.00 41.42           C  
ATOM    197  CG  LYS A 222      25.180  35.746  25.951  1.00 40.79           C  
ATOM    198  CD  LYS A 222      25.866  35.478  24.622  1.00 41.10           C  
ATOM    199  CE  LYS A 222      26.344  36.773  23.998  1.00 40.35           C  
ATOM    200  NZ  LYS A 222      27.101  36.515  22.744  1.00 43.05           N1+
ATOM    201  N   VAL A 223      21.868  34.981  27.803  1.00 43.04           N  
ATOM    202  CA  VAL A 223      20.649  35.779  27.773  1.00 44.09           C  
ATOM    203  C   VAL A 223      20.377  36.414  29.135  1.00 44.70           C  
ATOM    204  O   VAL A 223      20.037  37.595  29.216  1.00 44.50           O  
ATOM    205  CB  VAL A 223      19.417  34.941  27.295  1.00 44.92           C  
ATOM    206  CG1 VAL A 223      19.014  33.919  28.353  1.00 44.35           C  
ATOM    207  CG2 VAL A 223      18.255  35.872  26.954  1.00 43.63           C  
ATOM    208  N   LYS A 224      20.563  35.650  30.208  1.00 46.05           N  
ATOM    209  CA  LYS A 224      20.333  36.184  31.546  1.00 47.59           C  
ATOM    210  C   LYS A 224      21.332  37.280  31.893  1.00 48.52           C  
ATOM    211  O   LYS A 224      20.972  38.272  32.529  1.00 48.95           O  
ATOM    212  CB  LYS A 224      20.390  35.067  32.594  1.00 48.43           C  
ATOM    213  CG  LYS A 224      19.233  34.090  32.492  1.00 49.44           C  
ATOM    214  CD  LYS A 224      19.240  33.051  33.611  1.00 50.08           C  
ATOM    215  CE  LYS A 224      19.090  33.688  34.978  1.00 50.59           C  
ATOM    216  NZ  LYS A 224      18.923  32.662  36.054  1.00 51.26           N1+
ATOM    217  N   ALA A 225      22.583  37.113  31.469  1.00 48.75           N  
ATOM    218  CA  ALA A 225      23.605  38.114  31.752  1.00 49.43           C  
ATOM    219  C   ALA A 225      23.326  39.397  30.964  1.00 50.45           C  
ATOM    220  O   ALA A 225      23.609  40.507  31.429  1.00 50.29           O  
ATOM    221  CB  ALA A 225      24.985  37.568  31.404  1.00 48.41           C  
ATOM    222  N   ARG A 226      22.788  39.238  29.761  1.00 51.64           N  
ATOM    223  CA  ARG A 226      22.463  40.385  28.922  1.00 53.32           C  
ATOM    224  C   ARG A 226      21.284  41.145  29.525  1.00 53.81           C  
ATOM    225  O   ARG A 226      21.306  42.367  29.622  1.00 53.29           O  
ATOM    226  CB  ARG A 226      22.122  39.921  27.500  1.00 54.09           C  
ATOM    227  CG  ARG A 226      23.309  39.339  26.746  1.00 55.40           C  
ATOM    228  CD  ARG A 226      24.422  40.364  26.621  1.00 56.24           C  
ATOM    229  NE  ARG A 226      25.730  39.782  26.902  1.00 58.17           N  
ATOM    230  CZ  ARG A 226      26.847  40.490  27.047  1.00 59.18           C  
ATOM    231  NH1 ARG A 226      26.818  41.812  26.933  1.00 59.42           N1+
ATOM    232  NH2 ARG A 226      27.992  39.878  27.327  1.00 59.24           N  
ATOM    233  N   VAL A 227      20.257  40.408  29.933  1.00 55.35           N  
ATOM    234  CA  VAL A 227      19.075  41.009  30.547  1.00 56.95           C  
ATOM    235  C   VAL A 227      19.432  41.832  31.790  1.00 58.17           C  
ATOM    236  O   VAL A 227      18.634  42.659  32.229  1.00 58.27           O  
ATOM    237  CB  VAL A 227      18.042  39.915  30.918  1.00 57.00           C  
ATOM    238  CG1 VAL A 227      16.959  40.481  31.822  1.00 57.02           C  
ATOM    239  CG2 VAL A 227      17.414  39.354  29.644  1.00 56.59           C  
ATOM    240  N   ILE A 228      20.630  41.607  32.342  1.00 59.41           N  
ATOM    241  CA  ILE A 228      21.120  42.328  33.525  1.00 59.96           C  
ATOM    242  C   ILE A 228      22.009  43.496  33.116  1.00 61.53           C  
ATOM    243  O   ILE A 228      21.923  44.588  33.679  1.00 62.44           O  
ATOM    244  CB  ILE A 228      21.956  41.419  34.454  1.00 59.95           C  
ATOM    245  CG1 ILE A 228      21.047  40.491  35.250  1.00 58.90           C  
ATOM    246  CG2 ILE A 228      22.796  42.267  35.405  1.00 60.00           C  
ATOM    247  CD1 ILE A 228      21.795  39.646  36.241  1.00 58.53           C  
ATOM    248  N   LEU A 229      22.890  43.262  32.152  1.00 62.35           N  
ATOM    249  CA  LEU A 229      23.766  44.321  31.680  1.00 63.04           C  
ATOM    250  C   LEU A 229      22.920  45.350  30.930  1.00 63.57           C  
ATOM    251  O   LEU A 229      23.449  46.267  30.298  1.00 63.83           O  
ATOM    252  CB  LEU A 229      24.840  43.745  30.756  1.00 63.12           C  
ATOM    253  CG  LEU A 229      25.868  42.816  31.403  1.00 63.19           C  
ATOM    254  CD1 LEU A 229      26.795  42.247  30.334  1.00 62.55           C  
ATOM    255  CD2 LEU A 229      26.656  43.588  32.446  1.00 62.76           C  
ATOM    256  N   SER A 230      21.602  45.176  31.002  1.00 63.82           N  
ATOM    257  CA  SER A 230      20.650  46.074  30.355  1.00 64.18           C  
ATOM    258  C   SER A 230      19.465  46.330  31.295  1.00 64.36           C  
ATOM    259  O   SER A 230      18.741  47.313  31.145  1.00 65.02           O  
ATOM    260  CB  SER A 230      20.150  45.472  29.033  1.00 64.24           C  
ATOM    261  OG  SER A 230      19.270  44.380  29.250  1.00 64.15           O  
ATOM    262  N   GLY A 231      19.274  45.438  32.262  1.00 64.45           N  
ATOM    263  CA  GLY A 231      18.191  45.593  33.219  1.00 64.37           C  
ATOM    264  C   GLY A 231      16.796  45.467  32.633  1.00 64.19           C  
ATOM    265  O   GLY A 231      15.821  45.860  33.274  1.00 63.97           O  
ATOM    266  N   SER A 234      14.059  48.732  36.698  1.00 76.69           N  
ATOM    267  CA  SER A 234      14.843  47.559  36.334  1.00 76.33           C  
ATOM    268  C   SER A 234      14.743  46.474  37.405  1.00 76.03           C  
ATOM    269  O   SER A 234      14.358  46.742  38.547  1.00 76.18           O  
ATOM    270  CB  SER A 234      16.302  47.962  36.115  1.00 76.37           C  
ATOM    271  OG  SER A 234      16.757  48.794  37.168  1.00 76.81           O  
ATOM    272  N   ASN A 235      15.086  45.246  37.032  1.00 75.50           N  
ATOM    273  CA  ASN A 235      15.024  44.125  37.962  1.00 74.95           C  
ATOM    274  C   ASN A 235      16.180  44.128  38.968  1.00 74.65           C  
ATOM    275  O   ASN A 235      16.930  43.154  39.057  1.00 74.65           O  
ATOM    276  CB  ASN A 235      15.021  42.804  37.187  1.00 74.73           C  
ATOM    277  CG  ASN A 235      13.834  42.678  36.241  1.00 74.54           C  
ATOM    278  ND2 ASN A 235      12.911  41.783  36.568  1.00 74.17           N  
ATOM    279  OD1 ASN A 235      13.750  43.377  35.232  1.00 74.63           O  
ATOM    280  N   ASN A 236      16.308  45.222  39.724  1.00 74.26           N  
ATOM    281  CA  ASN A 236      17.363  45.384  40.737  1.00 73.58           C  
ATOM    282  C   ASN A 236      18.760  45.349  40.108  1.00 72.51           C  
ATOM    283  O   ASN A 236      19.355  44.285  39.962  1.00 72.43           O  
ATOM    284  CB  ASN A 236      17.249  44.286  41.806  1.00 74.13           C  
ATOM    285  CG  ASN A 236      18.181  44.514  42.994  1.00 74.72           C  
ATOM    286  ND2 ASN A 236      18.860  45.657  43.015  1.00 74.75           N  
ATOM    287  OD1 ASN A 236      18.280  43.668  43.885  1.00 75.03           O  
ATOM    288  N   PRO A 237      19.303  46.525  39.749  1.00 71.74           N  
ATOM    289  CA  PRO A 237      20.626  46.663  39.130  1.00 71.21           C  
ATOM    290  C   PRO A 237      21.749  45.943  39.878  1.00 70.50           C  
ATOM    291  O   PRO A 237      21.604  45.582  41.050  1.00 70.34           O  
ATOM    292  CB  PRO A 237      20.843  48.176  39.107  1.00 71.34           C  
ATOM    293  CG  PRO A 237      19.458  48.716  39.021  1.00 71.77           C  
ATOM    294  CD  PRO A 237      18.714  47.851  40.002  1.00 71.63           C  
ATOM    295  N   PRO A 238      22.885  45.717  39.195  1.00 69.73           N  
ATOM    296  CA  PRO A 238      24.041  45.044  39.789  1.00 68.46           C  
ATOM    297  C   PRO A 238      24.948  46.033  40.516  1.00 67.00           C  
ATOM    298  O   PRO A 238      25.310  47.072  39.962  1.00 67.08           O  
ATOM    299  CB  PRO A 238      24.727  44.428  38.576  1.00 68.99           C  
ATOM    300  CG  PRO A 238      24.525  45.484  37.541  1.00 69.13           C  
ATOM    301  CD  PRO A 238      23.063  45.852  37.735  1.00 69.69           C  
ATOM    302  N   PHE A 239      25.305  45.714  41.758  1.00 65.25           N  
ATOM    303  CA  PHE A 239      26.191  46.571  42.539  1.00 63.35           C  
ATOM    304  C   PHE A 239      27.526  46.665  41.798  1.00 62.03           C  
ATOM    305  O   PHE A 239      28.031  45.658  41.302  1.00 62.00           O  
ATOM    306  CB  PHE A 239      26.415  45.962  43.920  1.00 64.24           C  
ATOM    307  CG  PHE A 239      27.377  46.732  44.769  1.00 64.80           C  
ATOM    308  CD1 PHE A 239      26.961  47.859  45.466  1.00 65.25           C  
ATOM    309  CD2 PHE A 239      28.711  46.345  44.852  1.00 65.22           C  
ATOM    310  CE1 PHE A 239      27.861  48.593  46.236  1.00 65.84           C  
ATOM    311  CE2 PHE A 239      29.619  47.069  45.616  1.00 65.50           C  
ATOM    312  CZ  PHE A 239      29.195  48.197  46.311  1.00 65.86           C  
ATOM    313  N   VAL A 240      28.108  47.857  41.735  1.00 60.08           N  
ATOM    314  CA  VAL A 240      29.370  48.037  41.022  1.00 58.36           C  
ATOM    315  C   VAL A 240      30.632  48.099  41.878  1.00 57.43           C  
ATOM    316  O   VAL A 240      30.682  48.803  42.883  1.00 56.40           O  
ATOM    317  CB  VAL A 240      29.335  49.313  40.158  1.00 58.39           C  
ATOM    318  CG1 VAL A 240      30.628  49.452  39.377  1.00 57.52           C  
ATOM    319  CG2 VAL A 240      28.144  49.265  39.217  1.00 58.75           C  
ATOM    320  N   ILE A 241      31.653  47.354  41.456  1.00 56.59           N  
ATOM    321  CA  ILE A 241      32.943  47.337  42.141  1.00 55.75           C  
ATOM    322  C   ILE A 241      33.954  47.962  41.189  1.00 55.34           C  
ATOM    323  O   ILE A 241      34.305  47.372  40.171  1.00 55.58           O  
ATOM    324  CB  ILE A 241      33.396  45.908  42.474  1.00 55.71           C  
ATOM    325  CG1 ILE A 241      32.353  45.231  43.364  1.00 55.41           C  
ATOM    326  CG2 ILE A 241      34.753  45.942  43.174  1.00 55.36           C  
ATOM    327  CD1 ILE A 241      32.636  43.770  43.651  1.00 56.06           C  
ATOM    328  N   HIS A 242      34.416  49.159  41.520  1.00 54.77           N  
ATOM    329  CA  HIS A 242      35.362  49.866  40.671  1.00 55.12           C  
ATOM    330  C   HIS A 242      36.545  50.384  41.472  1.00 54.61           C  
ATOM    331  O   HIS A 242      37.410  51.073  40.933  1.00 54.36           O  
ATOM    332  CB  HIS A 242      34.663  51.050  40.011  1.00 56.43           C  
ATOM    333  CG  HIS A 242      34.120  52.042  40.996  1.00 57.79           C  
ATOM    334  CD2 HIS A 242      34.546  53.280  41.340  1.00 58.04           C  
ATOM    335  ND1 HIS A 242      33.048  51.764  41.817  1.00 58.11           N  
ATOM    336  CE1 HIS A 242      32.837  52.787  42.625  1.00 58.58           C  
ATOM    337  NE2 HIS A 242      33.732  53.720  42.356  1.00 58.96           N  
ATOM    338  N   ASP A 243      36.569  50.063  42.759  1.00 54.84           N  
ATOM    339  CA  ASP A 243      37.642  50.514  43.635  1.00 55.77           C  
ATOM    340  C   ASP A 243      37.676  49.672  44.904  1.00 55.87           C  
ATOM    341  O   ASP A 243      36.753  48.908  45.175  1.00 55.55           O  
ATOM    342  CB  ASP A 243      37.438  51.994  43.988  1.00 56.51           C  
ATOM    343  CG  ASP A 243      36.382  52.209  45.069  1.00 57.19           C  
ATOM    344  OD1 ASP A 243      35.417  51.422  45.163  1.00 57.89           O  
ATOM    345  OD2 ASP A 243      36.514  53.191  45.826  1.00 59.18           O1-
ATOM    346  N   MET A 244      38.747  49.805  45.678  1.00 56.86           N  
ATOM    347  CA  MET A 244      38.877  49.042  46.913  1.00 57.73           C  
ATOM    348  C   MET A 244      37.675  49.298  47.809  1.00 58.57           C  
ATOM    349  O   MET A 244      37.101  48.360  48.378  1.00 57.85           O  
ATOM    350  CB  MET A 244      40.160  49.430  47.658  1.00 58.12           C  
ATOM    351  CG  MET A 244      41.454  49.031  46.962  1.00 57.90           C  
ATOM    352  SD  MET A 244      41.615  47.245  46.765  1.00 58.04           S  
ATOM    353  CE  MET A 244      42.522  47.154  45.217  1.00 57.07           C  
ATOM    354  N   GLU A 245      37.297  50.573  47.927  1.00 59.54           N  
ATOM    355  CA  GLU A 245      36.163  50.961  48.762  1.00 60.42           C  
ATOM    356  C   GLU A 245      34.944  50.106  48.457  1.00 59.92           C  
ATOM    357  O   GLU A 245      34.381  49.477  49.353  1.00 60.03           O  
ATOM    358  CB  GLU A 245      35.824  52.448  48.566  1.00 61.90           C  
ATOM    359  CG  GLU A 245      36.887  53.404  49.107  1.00 64.06           C  
ATOM    360  CD  GLU A 245      36.430  54.864  49.143  1.00 65.62           C  
ATOM    361  OE1 GLU A 245      35.384  55.149  49.770  1.00 66.05           O  
ATOM    362  OE2 GLU A 245      37.123  55.726  48.551  1.00 66.18           O1-
ATOM    363  N   THR A 246      34.544  50.070  47.190  1.00 59.43           N  
ATOM    364  CA  THR A 246      33.386  49.280  46.797  1.00 59.09           C  
ATOM    365  C   THR A 246      33.649  47.780  46.889  1.00 59.44           C  
ATOM    366  O   THR A 246      32.729  46.998  47.133  1.00 59.09           O  
ATOM    367  CB  THR A 246      32.922  49.646  45.365  1.00 58.80           C  
ATOM    368  CG2 THR A 246      32.286  51.026  45.361  1.00 58.05           C  
ATOM    369  OG1 THR A 246      34.040  49.640  44.468  1.00 57.16           O  
ATOM    370  N   LEU A 247      34.905  47.379  46.697  1.00 59.86           N  
ATOM    371  CA  LEU A 247      35.271  45.964  46.782  1.00 60.59           C  
ATOM    372  C   LEU A 247      34.990  45.442  48.187  1.00 61.41           C  
ATOM    373  O   LEU A 247      34.277  44.453  48.359  1.00 61.30           O  
ATOM    374  CB  LEU A 247      36.757  45.766  46.450  1.00 59.57           C  
ATOM    375  CG  LEU A 247      37.312  44.351  46.648  1.00 59.18           C  
ATOM    376  CD1 LEU A 247      36.564  43.362  45.762  1.00 58.40           C  
ATOM    377  CD2 LEU A 247      38.790  44.340  46.322  1.00 58.70           C  
ATOM    378  N   CYS A 248      35.560  46.107  49.189  1.00 63.04           N  
ATOM    379  CA  CYS A 248      35.353  45.720  50.584  1.00 65.15           C  
ATOM    380  C   CYS A 248      33.866  45.805  50.887  1.00 66.30           C  
ATOM    381  O   CYS A 248      33.290  44.919  51.524  1.00 66.47           O  
ATOM    382  CB  CYS A 248      36.112  46.662  51.518  1.00 64.90           C  
ATOM    383  SG  CYS A 248      37.894  46.638  51.290  1.00 66.71           S  
ATOM    384  N   MET A 249      33.256  46.887  50.414  1.00 67.71           N  
ATOM    385  CA  MET A 249      31.836  47.120  50.606  1.00 69.21           C  
ATOM    386  C   MET A 249      31.072  45.910  50.085  1.00 69.39           C  
ATOM    387  O   MET A 249      30.215  45.358  50.773  1.00 69.56           O  
ATOM    388  CB  MET A 249      31.415  48.373  49.834  1.00 70.77           C  
ATOM    389  CG  MET A 249      30.115  49.007  50.305  1.00 72.63           C  
ATOM    390  SD  MET A 249      30.293  49.861  51.892  1.00 75.56           S  
ATOM    391  CE  MET A 249      30.843  51.503  51.356  1.00 74.84           C  
ATOM    392  N   ALA A 250      31.409  45.498  48.866  1.00 69.78           N  
ATOM    393  CA  ALA A 250      30.764  44.367  48.211  1.00 70.13           C  
ATOM    394  C   ALA A 250      31.047  43.034  48.890  1.00 70.80           C  
ATOM    395  O   ALA A 250      30.214  42.132  48.863  1.00 70.81           O  
ATOM    396  CB  ALA A 250      31.194  44.303  46.753  1.00 69.94           C  
ATOM    397  N   GLU A 251      32.224  42.898  49.487  1.00 71.56           N  
ATOM    398  CA  GLU A 251      32.576  41.655  50.162  1.00 72.24           C  
ATOM    399  C   GLU A 251      31.820  41.551  51.479  1.00 72.77           C  
ATOM    400  O   GLU A 251      31.414  40.460  51.884  1.00 72.56           O  
ATOM    401  CB  GLU A 251      34.084  41.595  50.407  1.00 72.44           C  
ATOM    402  CG  GLU A 251      34.897  41.609  49.123  1.00 72.93           C  
ATOM    403  CD  GLU A 251      36.386  41.721  49.369  1.00 73.22           C  
ATOM    404  OE1 GLU A 251      36.814  42.714  49.995  1.00 73.68           O  
ATOM    405  OE2 GLU A 251      37.130  40.818  48.930  1.00 73.32           O1-
ATOM    406  N   LYS A 252      31.618  42.691  52.136  1.00 73.43           N  
ATOM    407  CA  LYS A 252      30.896  42.721  53.403  1.00 74.11           C  
ATOM    408  C   LYS A 252      29.435  42.323  53.240  1.00 74.48           C  
ATOM    409  O   LYS A 252      28.707  42.218  54.226  1.00 74.70           O  
ATOM    410  CB  LYS A 252      30.986  44.110  54.043  1.00 74.16           C  
ATOM    411  CG  LYS A 252      32.328  44.389  54.705  1.00 74.05           C  
ATOM    412  CD  LYS A 252      32.389  45.771  55.331  1.00 73.90           C  
ATOM    413  CE  LYS A 252      32.314  46.864  54.280  1.00 73.93           C  
ATOM    414  NZ  LYS A 252      32.629  48.197  54.859  1.00 73.97           N1+
ATOM    415  N   THR A 253      29.013  42.102  51.996  1.00 74.76           N  
ATOM    416  CA  THR A 253      27.639  41.696  51.698  1.00 74.94           C  
ATOM    417  C   THR A 253      27.592  40.735  50.513  1.00 75.37           C  
ATOM    418  O   THR A 253      26.526  40.258  50.129  1.00 75.35           O  
ATOM    419  CB  THR A 253      26.738  42.916  51.381  1.00 74.71           C  
ATOM    420  CG2 THR A 253      26.592  43.801  52.604  1.00 74.34           C  
ATOM    421  OG1 THR A 253      27.309  43.677  50.311  1.00 74.21           O  
ATOM    422  N   LEU A 254      28.761  40.451  49.947  1.00 75.97           N  
ATOM    423  CA  LEU A 254      28.885  39.554  48.801  1.00 76.40           C  
ATOM    424  C   LEU A 254      30.348  39.351  48.417  1.00 76.54           C  
ATOM    425  O   LEU A 254      31.074  38.600  49.063  1.00 77.06           O  
ATOM    426  CB  LEU A 254      28.121  40.119  47.602  1.00 76.47           C  
ATOM    427  CG  LEU A 254      26.666  39.692  47.439  1.00 76.71           C  
ATOM    428  CD1 LEU A 254      26.006  40.507  46.330  1.00 76.54           C  
ATOM    429  CD2 LEU A 254      26.622  38.195  47.139  1.00 76.73           C  
ATOM    430  N   GLN A 264      37.655  36.947  54.257  1.00 71.48           N  
ATOM    431  CA  GLN A 264      38.909  36.710  54.965  1.00 71.01           C  
ATOM    432  C   GLN A 264      39.571  38.022  55.354  1.00 70.50           C  
ATOM    433  O   GLN A 264      38.894  39.021  55.586  1.00 70.57           O  
ATOM    434  CB  GLN A 264      39.860  35.894  54.091  1.00 71.40           C  
ATOM    435  CG  GLN A 264      40.233  36.571  52.802  1.00 71.74           C  
ATOM    436  CD  GLN A 264      40.650  35.575  51.747  1.00 72.93           C  
ATOM    437  NE2 GLN A 264      41.854  35.746  51.213  1.00 73.36           N  
ATOM    438  OE1 GLN A 264      39.895  34.658  51.411  1.00 72.76           O  
ATOM    439  N   ASN A 265      40.897  38.010  55.424  1.00 69.79           N  
ATOM    440  CA  ASN A 265      41.659  39.196  55.791  1.00 68.40           C  
ATOM    441  C   ASN A 265      42.996  39.255  55.053  1.00 67.00           C  
ATOM    442  O   ASN A 265      43.940  39.905  55.505  1.00 67.06           O  
ATOM    443  CB  ASN A 265      41.891  39.219  57.306  1.00 69.84           C  
ATOM    444  CG  ASN A 265      42.559  37.954  57.815  1.00 70.83           C  
ATOM    445  ND2 ASN A 265      41.924  37.291  58.782  1.00 71.23           N  
ATOM    446  OD1 ASN A 265      43.635  37.578  57.349  1.00 71.59           O  
ATOM    447  N   LYS A 266      43.076  38.570  53.917  1.00 64.58           N  
ATOM    448  CA  LYS A 266      44.295  38.574  53.123  1.00 62.07           C  
ATOM    449  C   LYS A 266      44.292  39.812  52.239  1.00 59.84           C  
ATOM    450  O   LYS A 266      43.342  40.586  52.258  1.00 59.62           O  
ATOM    451  CB  LYS A 266      44.371  37.316  52.258  1.00 62.85           C  
ATOM    452  CG  LYS A 266      44.667  36.045  53.038  1.00 64.01           C  
ATOM    453  CD  LYS A 266      44.551  34.812  52.158  1.00 65.11           C  
ATOM    454  CE  LYS A 266      45.244  33.607  52.786  1.00 65.66           C  
ATOM    455  NZ  LYS A 266      44.765  33.337  54.166  1.00 66.47           N1+
ATOM    456  N   GLU A 267      45.363  40.002  51.477  1.00 57.26           N  
ATOM    457  CA  GLU A 267      45.475  41.143  50.573  1.00 54.75           C  
ATOM    458  C   GLU A 267      44.289  41.125  49.591  1.00 52.90           C  
ATOM    459  O   GLU A 267      43.768  40.061  49.261  1.00 52.31           O  
ATOM    460  CB  GLU A 267      46.800  41.052  49.812  1.00 54.83           C  
ATOM    461  CG  GLU A 267      47.159  42.271  48.989  1.00 54.77           C  
ATOM    462  CD  GLU A 267      48.430  42.066  48.190  1.00 55.34           C  
ATOM    463  OE1 GLU A 267      48.892  43.027  47.529  1.00 55.61           O  
ATOM    464  OE2 GLU A 267      48.967  40.938  48.219  1.00 55.84           O1-
ATOM    465  N   ALA A 268      43.867  42.302  49.138  1.00 50.33           N  
ATOM    466  CA  ALA A 268      42.744  42.424  48.209  1.00 48.54           C  
ATOM    467  C   ALA A 268      42.909  41.517  46.988  1.00 46.87           C  
ATOM    468  O   ALA A 268      42.019  40.730  46.657  1.00 46.51           O  
ATOM    469  CB  ALA A 268      42.598  43.884  47.757  1.00 47.90           C  
ATOM    470  N   GLU A 269      44.050  41.648  46.321  1.00 45.29           N  
ATOM    471  CA  GLU A 269      44.353  40.853  45.141  1.00 44.13           C  
ATOM    472  C   GLU A 269      44.145  39.364  45.377  1.00 43.04           C  
ATOM    473  O   GLU A 269      43.631  38.655  44.511  1.00 43.36           O  
ATOM    474  CB  GLU A 269      45.798  41.080  44.701  1.00 43.98           C  
ATOM    475  CG  GLU A 269      46.031  42.330  43.877  1.00 43.54           C  
ATOM    476  CD  GLU A 269      46.068  43.607  44.695  1.00 43.95           C  
ATOM    477  OE1 GLU A 269      46.473  44.647  44.123  1.00 43.39           O  
ATOM    478  OE2 GLU A 269      45.697  43.576  45.890  1.00 43.82           O1-
ATOM    479  N   VAL A 270      44.539  38.890  46.551  1.00 41.88           N  
ATOM    480  CA  VAL A 270      44.400  37.477  46.865  1.00 41.34           C  
ATOM    481  C   VAL A 270      42.953  37.072  47.146  1.00 41.03           C  
ATOM    482  O   VAL A 270      42.555  35.941  46.849  1.00 41.79           O  
ATOM    483  CB  VAL A 270      45.309  37.077  48.052  1.00 40.78           C  
ATOM    484  CG1 VAL A 270      45.219  35.568  48.292  1.00 41.57           C  
ATOM    485  CG2 VAL A 270      46.743  37.465  47.751  1.00 39.22           C  
ATOM    486  N   ARG A 271      42.164  37.980  47.715  1.00 41.08           N  
ATOM    487  CA  ARG A 271      40.755  37.679  47.980  1.00 41.20           C  
ATOM    488  C   ARG A 271      40.046  37.471  46.630  1.00 40.45           C  
ATOM    489  O   ARG A 271      39.235  36.558  46.469  1.00 41.45           O  
ATOM    490  CB  ARG A 271      40.086  38.821  48.762  1.00 41.56           C  
ATOM    491  CG  ARG A 271      40.605  38.995  50.198  1.00 43.20           C  
ATOM    492  CD  ARG A 271      39.594  39.723  51.104  1.00 43.56           C  
ATOM    493  NE  ARG A 271      39.326  41.092  50.667  1.00 44.48           N  
ATOM    494  CZ  ARG A 271      40.132  42.128  50.873  1.00 44.33           C  
ATOM    495  NH1 ARG A 271      41.272  41.969  51.521  1.00 45.22           N1+
ATOM    496  NH2 ARG A 271      39.797  43.329  50.421  1.00 45.13           N  
ATOM    497  N   ILE A 272      40.372  38.311  45.658  1.00 39.68           N  
ATOM    498  CA  ILE A 272      39.779  38.197  44.330  1.00 39.64           C  
ATOM    499  C   ILE A 272      40.230  36.897  43.665  1.00 39.32           C  
ATOM    500  O   ILE A 272      39.424  36.170  43.086  1.00 39.84           O  
ATOM    501  CB  ILE A 272      40.172  39.408  43.463  1.00 39.21           C  
ATOM    502  CG1 ILE A 272      39.459  40.658  44.002  1.00 38.61           C  
ATOM    503  CG2 ILE A 272      39.834  39.150  41.999  1.00 37.28           C  
ATOM    504  CD1 ILE A 272      39.875  41.953  43.332  1.00 38.93           C  
ATOM    505  N   PHE A 273      41.527  36.618  43.753  1.00 39.81           N  
ATOM    506  CA  PHE A 273      42.102  35.394  43.203  1.00 38.83           C  
ATOM    507  C   PHE A 273      41.248  34.242  43.710  1.00 38.76           C  
ATOM    508  O   PHE A 273      40.844  33.369  42.945  1.00 37.97           O  
ATOM    509  CB  PHE A 273      43.540  35.224  43.705  1.00 37.89           C  
ATOM    510  CG  PHE A 273      44.272  34.061  43.097  1.00 36.87           C  
ATOM    511  CD1 PHE A 273      44.619  34.066  41.754  1.00 37.38           C  
ATOM    512  CD2 PHE A 273      44.643  32.969  43.877  1.00 36.63           C  
ATOM    513  CE1 PHE A 273      45.332  32.995  41.195  1.00 37.49           C  
ATOM    514  CE2 PHE A 273      45.354  31.902  43.326  1.00 36.04           C  
ATOM    515  CZ  PHE A 273      45.696  31.917  41.986  1.00 35.62           C  
ATOM    516  N   HIS A 274      40.972  34.259  45.009  1.00 39.52           N  
ATOM    517  CA  HIS A 274      40.160  33.220  45.646  1.00 41.15           C  
ATOM    518  C   HIS A 274      38.700  33.155  45.159  1.00 41.17           C  
ATOM    519  O   HIS A 274      38.166  32.070  44.931  1.00 40.88           O  
ATOM    520  CB  HIS A 274      40.164  33.412  47.165  1.00 42.04           C  
ATOM    521  CG  HIS A 274      39.186  32.535  47.882  1.00 43.32           C  
ATOM    522  CD2 HIS A 274      38.034  32.827  48.531  1.00 44.43           C  
ATOM    523  ND1 HIS A 274      39.339  31.168  47.976  1.00 45.27           N  
ATOM    524  CE1 HIS A 274      38.329  30.656  48.653  1.00 44.34           C  
ATOM    525  NE2 HIS A 274      37.522  31.642  49.002  1.00 45.15           N  
ATOM    526  N   CYS A 275      38.050  34.306  45.014  1.00 41.49           N  
ATOM    527  CA  CYS A 275      36.661  34.313  44.558  1.00 42.68           C  
ATOM    528  C   CYS A 275      36.544  33.775  43.137  1.00 42.30           C  
ATOM    529  O   CYS A 275      35.602  33.046  42.820  1.00 41.75           O  
ATOM    530  CB  CYS A 275      36.074  35.725  44.649  1.00 44.39           C  
ATOM    531  SG  CYS A 275      35.899  36.294  46.364  1.00 48.04           S  
ATOM    532  N   CYS A 276      37.506  34.114  42.283  1.00 41.67           N  
ATOM    533  CA  CYS A 276      37.468  33.607  40.918  1.00 41.32           C  
ATOM    534  C   CYS A 276      37.471  32.078  40.976  1.00 41.31           C  
ATOM    535  O   CYS A 276      36.778  31.411  40.209  1.00 41.90           O  
ATOM    536  CB  CYS A 276      38.671  34.118  40.115  1.00 40.74           C  
ATOM    537  SG  CYS A 276      38.606  35.902  39.734  1.00 42.44           S  
ATOM    538  N   GLN A 277      38.243  31.523  41.901  1.00 40.90           N  
ATOM    539  CA  GLN A 277      38.309  30.076  42.046  1.00 40.97           C  
ATOM    540  C   GLN A 277      36.962  29.505  42.493  1.00 40.95           C  
ATOM    541  O   GLN A 277      36.580  28.413  42.078  1.00 39.70           O  
ATOM    542  CB  GLN A 277      39.403  29.698  43.045  1.00 40.84           C  
ATOM    543  CG  GLN A 277      40.808  29.929  42.503  1.00 42.08           C  
ATOM    544  CD  GLN A 277      41.877  29.432  43.450  1.00 42.65           C  
ATOM    545  NE2 GLN A 277      42.719  30.343  43.930  1.00 41.43           N  
ATOM    546  OE1 GLN A 277      41.942  28.240  43.751  1.00 43.21           O  
ATOM    547  N   CYS A 278      36.246  30.243  43.340  1.00 40.79           N  
ATOM    548  CA  CYS A 278      34.944  29.781  43.802  1.00 41.77           C  
ATOM    549  C   CYS A 278      33.997  29.685  42.615  1.00 40.91           C  
ATOM    550  O   CYS A 278      33.171  28.771  42.528  1.00 40.33           O  
ATOM    551  CB  CYS A 278      34.381  30.731  44.865  1.00 42.68           C  
ATOM    552  SG  CYS A 278      35.286  30.609  46.439  1.00 48.20           S  
ATOM    553  N   THR A 279      34.132  30.621  41.685  1.00 40.32           N  
ATOM    554  CA  THR A 279      33.293  30.610  40.502  1.00 39.83           C  
ATOM    555  C   THR A 279      33.611  29.383  39.650  1.00 39.93           C  
ATOM    556  O   THR A 279      32.698  28.696  39.185  1.00 38.79           O  
ATOM    557  CB  THR A 279      33.488  31.893  39.694  1.00 39.89           C  
ATOM    558  CG2 THR A 279      32.707  31.835  38.398  1.00 39.38           C  
ATOM    559  OG1 THR A 279      33.046  33.005  40.481  1.00 39.43           O  
ATOM    560  N   SER A 280      34.904  29.105  39.460  1.00 40.27           N  
ATOM    561  CA  SER A 280      35.344  27.943  38.680  1.00 40.64           C  
ATOM    562  C   SER A 280      34.794  26.650  39.251  1.00 40.81           C  
ATOM    563  O   SER A 280      34.276  25.809  38.518  1.00 41.12           O  
ATOM    564  CB  SER A 280      36.875  27.814  38.677  1.00 41.49           C  
ATOM    565  OG  SER A 280      37.497  28.924  38.078  1.00 42.85           O  
ATOM    566  N   VAL A 281      34.937  26.482  40.564  1.00 41.24           N  
ATOM    567  CA  VAL A 281      34.471  25.265  41.222  1.00 41.65           C  
ATOM    568  C   VAL A 281      32.982  25.046  40.995  1.00 41.18           C  
ATOM    569  O   VAL A 281      32.544  23.925  40.749  1.00 40.56           O  
ATOM    570  CB  VAL A 281      34.768  25.300  42.727  1.00 41.90           C  
ATOM    571  CG1 VAL A 281      34.197  24.063  43.397  1.00 42.55           C  
ATOM    572  CG2 VAL A 281      36.269  25.381  42.951  1.00 42.23           C  
ATOM    573  N   GLU A 282      32.202  26.117  41.078  1.00 41.61           N  
ATOM    574  CA  GLU A 282      30.766  26.010  40.844  1.00 42.41           C  
ATOM    575  C   GLU A 282      30.528  25.629  39.378  1.00 41.78           C  
ATOM    576  O   GLU A 282      29.715  24.751  39.083  1.00 41.76           O  
ATOM    577  CB  GLU A 282      30.067  27.336  41.152  1.00 44.06           C  
ATOM    578  CG  GLU A 282      30.095  27.732  42.620  1.00 47.84           C  
ATOM    579  CD  GLU A 282      29.506  29.113  42.873  1.00 49.92           C  
ATOM    580  OE1 GLU A 282      30.047  30.113  42.342  1.00 51.46           O  
ATOM    581  OE2 GLU A 282      28.498  29.200  43.605  1.00 52.21           O1-
ATOM    582  N   THR A 283      31.249  26.278  38.466  1.00 40.86           N  
ATOM    583  CA  THR A 283      31.094  25.989  37.043  1.00 41.17           C  
ATOM    584  C   THR A 283      31.487  24.550  36.698  1.00 40.89           C  
ATOM    585  O   THR A 283      30.858  23.919  35.853  1.00 40.69           O  
ATOM    586  CB  THR A 283      31.922  26.952  36.180  1.00 41.26           C  
ATOM    587  CG2 THR A 283      31.490  26.864  34.729  1.00 41.11           C  
ATOM    588  OG1 THR A 283      31.713  28.295  36.631  1.00 42.50           O  
ATOM    589  N   VAL A 284      32.520  24.028  37.356  1.00 40.63           N  
ATOM    590  CA  VAL A 284      32.952  22.655  37.105  1.00 40.40           C  
ATOM    591  C   VAL A 284      31.808  21.721  37.476  1.00 40.50           C  
ATOM    592  O   VAL A 284      31.507  20.770  36.757  1.00 41.45           O  
ATOM    593  CB  VAL A 284      34.230  22.308  37.927  1.00 40.55           C  
ATOM    594  CG1 VAL A 284      34.505  20.815  37.888  1.00 38.91           C  
ATOM    595  CG2 VAL A 284      35.417  23.064  37.370  1.00 39.20           C  
ATOM    596  N   THR A 285      31.154  22.012  38.596  1.00 40.79           N  
ATOM    597  CA  THR A 285      30.023  21.215  39.056  1.00 40.57           C  
ATOM    598  C   THR A 285      28.893  21.223  38.016  1.00 40.25           C  
ATOM    599  O   THR A 285      28.361  20.175  37.645  1.00 39.69           O  
ATOM    600  CB  THR A 285      29.468  21.770  40.380  1.00 41.51           C  
ATOM    601  CG2 THR A 285      28.406  20.847  40.938  1.00 40.42           C  
ATOM    602  OG1 THR A 285      30.534  21.893  41.327  1.00 43.31           O  
ATOM    603  N   GLU A 286      28.535  22.415  37.550  1.00 40.24           N  
ATOM    604  CA  GLU A 286      27.476  22.564  36.556  1.00 40.03           C  
ATOM    605  C   GLU A 286      27.829  21.874  35.241  1.00 39.83           C  
ATOM    606  O   GLU A 286      26.975  21.252  34.598  1.00 40.09           O  
ATOM    607  CB  GLU A 286      27.209  24.043  36.306  1.00 40.19           C  
ATOM    608  CG  GLU A 286      26.568  24.750  37.485  1.00 41.41           C  
ATOM    609  CD  GLU A 286      26.280  26.208  37.195  1.00 41.79           C  
ATOM    610  OE1 GLU A 286      25.345  26.756  37.801  1.00 43.09           O  
ATOM    611  OE2 GLU A 286      26.991  26.812  36.366  1.00 42.80           O1-
ATOM    612  N   LEU A 287      29.088  21.990  34.841  1.00 39.95           N  
ATOM    613  CA  LEU A 287      29.556  21.365  33.606  1.00 39.76           C  
ATOM    614  C   LEU A 287      29.473  19.839  33.696  1.00 39.51           C  
ATOM    615  O   LEU A 287      29.225  19.163  32.696  1.00 38.65           O  
ATOM    616  CB  LEU A 287      30.996  21.806  33.312  1.00 39.42           C  
ATOM    617  CG  LEU A 287      31.146  23.179  32.637  1.00 39.80           C  
ATOM    618  CD1 LEU A 287      32.556  23.729  32.833  1.00 38.89           C  
ATOM    619  CD2 LEU A 287      30.813  23.039  31.143  1.00 38.51           C  
ATOM    620  N   THR A 288      29.684  19.301  34.897  1.00 39.94           N  
ATOM    621  CA  THR A 288      29.619  17.859  35.104  1.00 40.81           C  
ATOM    622  C   THR A 288      28.175  17.375  34.923  1.00 41.16           C  
ATOM    623  O   THR A 288      27.929  16.367  34.261  1.00 41.28           O  
ATOM    624  CB  THR A 288      30.130  17.474  36.513  1.00 41.60           C  
ATOM    625  CG2 THR A 288      29.918  15.993  36.783  1.00 40.92           C  
ATOM    626  OG1 THR A 288      31.528  17.776  36.611  1.00 41.85           O  
ATOM    627  N   GLU A 289      27.224  18.103  35.502  1.00 41.43           N  
ATOM    628  CA  GLU A 289      25.814  17.745  35.373  1.00 41.96           C  
ATOM    629  C   GLU A 289      25.375  17.961  33.928  1.00 40.93           C  
ATOM    630  O   GLU A 289      24.615  17.171  33.370  1.00 40.13           O  
ATOM    631  CB  GLU A 289      24.968  18.586  36.331  1.00 43.56           C  
ATOM    632  CG  GLU A 289      25.336  18.345  37.794  1.00 47.52           C  
ATOM    633  CD  GLU A 289      25.280  16.862  38.168  1.00 49.81           C  
ATOM    634  OE1 GLU A 289      24.164  16.297  38.193  1.00 50.99           O  
ATOM    635  OE2 GLU A 289      26.351  16.257  38.419  1.00 50.82           O1-
ATOM    636  N   PHE A 290      25.865  19.036  33.322  1.00 40.24           N  
ATOM    637  CA  PHE A 290      25.551  19.321  31.929  1.00 39.73           C  
ATOM    638  C   PHE A 290      26.040  18.163  31.047  1.00 40.19           C  
ATOM    639  O   PHE A 290      25.308  17.685  30.176  1.00 40.38           O  
ATOM    640  CB  PHE A 290      26.226  20.632  31.496  1.00 38.46           C  
ATOM    641  CG  PHE A 290      26.280  20.825  30.001  1.00 38.01           C  
ATOM    642  CD1 PHE A 290      25.106  20.976  29.253  1.00 36.69           C  
ATOM    643  CD2 PHE A 290      27.503  20.844  29.336  1.00 35.89           C  
ATOM    644  CE1 PHE A 290      25.162  21.145  27.863  1.00 36.22           C  
ATOM    645  CE2 PHE A 290      27.566  21.013  27.952  1.00 35.70           C  
ATOM    646  CZ  PHE A 290      26.396  21.164  27.213  1.00 35.29           C  
ATOM    647  N   ALA A 291      27.272  17.715  31.284  1.00 40.30           N  
ATOM    648  CA  ALA A 291      27.875  16.626  30.516  1.00 41.85           C  
ATOM    649  C   ALA A 291      27.140  15.298  30.661  1.00 43.53           C  
ATOM    650  O   ALA A 291      26.975  14.559  29.686  1.00 43.65           O  
ATOM    651  CB  ALA A 291      29.335  16.444  30.922  1.00 41.34           C  
ATOM    652  N   LYS A 292      26.714  14.984  31.880  1.00 44.93           N  
ATOM    653  CA  LYS A 292      26.006  13.737  32.119  1.00 46.52           C  
ATOM    654  C   LYS A 292      24.733  13.671  31.290  1.00 46.95           C  
ATOM    655  O   LYS A 292      24.182  12.589  31.081  1.00 47.31           O  
ATOM    656  CB  LYS A 292      25.651  13.595  33.603  1.00 47.73           C  
ATOM    657  CG  LYS A 292      26.828  13.367  34.537  1.00 48.77           C  
ATOM    658  CD  LYS A 292      26.348  13.460  35.977  1.00 50.80           C  
ATOM    659  CE  LYS A 292      27.428  13.096  36.985  1.00 52.11           C  
ATOM    660  NZ  LYS A 292      26.871  13.085  38.378  1.00 52.47           N1+
ATOM    661  N   ALA A 293      24.271  14.826  30.814  1.00 47.09           N  
ATOM    662  CA  ALA A 293      23.049  14.886  30.018  1.00 46.91           C  
ATOM    663  C   ALA A 293      23.313  14.938  28.518  1.00 47.21           C  
ATOM    664  O   ALA A 293      22.384  14.834  27.720  1.00 46.91           O  
ATOM    665  CB  ALA A 293      22.211  16.077  30.441  1.00 46.83           C  
ATOM    666  N   ILE A 294      24.573  15.108  28.126  1.00 47.38           N  
ATOM    667  CA  ILE A 294      24.901  15.129  26.705  1.00 47.68           C  
ATOM    668  C   ILE A 294      24.721  13.701  26.186  1.00 48.45           C  
ATOM    669  O   ILE A 294      25.358  12.773  26.680  1.00 48.81           O  
ATOM    670  CB  ILE A 294      26.361  15.560  26.460  1.00 47.74           C  
ATOM    671  CG1 ILE A 294      26.578  16.992  26.954  1.00 47.34           C  
ATOM    672  CG2 ILE A 294      26.687  15.446  24.976  1.00 47.53           C  
ATOM    673  CD1 ILE A 294      28.015  17.471  26.830  1.00 46.97           C  
ATOM    674  N   PRO A 295      23.845  13.505  25.188  1.00 49.03           N  
ATOM    675  CA  PRO A 295      23.587  12.179  24.613  1.00 49.21           C  
ATOM    676  C   PRO A 295      24.827  11.292  24.444  1.00 49.68           C  
ATOM    677  O   PRO A 295      25.769  11.653  23.736  1.00 49.31           O  
ATOM    678  CB  PRO A 295      22.926  12.517  23.284  1.00 49.48           C  
ATOM    679  CG  PRO A 295      22.100  13.713  23.645  1.00 49.39           C  
ATOM    680  CD  PRO A 295      23.064  14.539  24.483  1.00 49.34           C  
ATOM    681  N   GLY A 296      24.820  10.139  25.111  1.00 49.31           N  
ATOM    682  CA  GLY A 296      25.931   9.215  25.008  1.00 49.14           C  
ATOM    683  C   GLY A 296      27.047   9.391  26.021  1.00 49.46           C  
ATOM    684  O   GLY A 296      27.866   8.485  26.192  1.00 49.91           O  
ATOM    685  N   PHE A 297      27.090  10.535  26.698  1.00 48.64           N  
ATOM    686  CA  PHE A 297      28.143  10.788  27.678  1.00 48.44           C  
ATOM    687  C   PHE A 297      28.064   9.854  28.884  1.00 49.05           C  
ATOM    688  O   PHE A 297      29.078   9.320  29.337  1.00 47.78           O  
ATOM    689  CB  PHE A 297      28.075  12.229  28.172  1.00 47.22           C  
ATOM    690  CG  PHE A 297      29.255  12.636  29.004  1.00 46.22           C  
ATOM    691  CD1 PHE A 297      30.426  13.081  28.401  1.00 45.41           C  
ATOM    692  CD2 PHE A 297      29.205  12.557  30.392  1.00 45.43           C  
ATOM    693  CE1 PHE A 297      31.533  13.445  29.169  1.00 44.81           C  
ATOM    694  CE2 PHE A 297      30.312  12.919  31.170  1.00 44.84           C  
ATOM    695  CZ  PHE A 297      31.474  13.363  30.555  1.00 44.72           C  
ATOM    696  N   ALA A 298      26.856   9.668  29.405  1.00 50.31           N  
ATOM    697  CA  ALA A 298      26.651   8.811  30.563  1.00 52.43           C  
ATOM    698  C   ALA A 298      27.025   7.354  30.268  1.00 54.00           C  
ATOM    699  O   ALA A 298      27.420   6.620  31.173  1.00 54.42           O  
ATOM    700  CB  ALA A 298      25.206   8.905  31.030  1.00 51.93           C  
ATOM    701  N   ASN A 299      26.910   6.944  29.006  1.00 55.33           N  
ATOM    702  CA  ASN A 299      27.257   5.579  28.612  1.00 56.44           C  
ATOM    703  C   ASN A 299      28.761   5.378  28.558  1.00 56.68           C  
ATOM    704  O   ASN A 299      29.240   4.250  28.517  1.00 57.13           O  
ATOM    705  CB  ASN A 299      26.662   5.234  27.244  1.00 56.58           C  
ATOM    706  CG  ASN A 299      25.153   5.238  27.253  1.00 57.70           C  
ATOM    707  ND2 ASN A 299      24.557   5.805  26.211  1.00 58.43           N  
ATOM    708  OD1 ASN A 299      24.526   4.728  28.181  1.00 57.79           O  
ATOM    709  N   LEU A 300      29.511   6.471  28.541  1.00 57.16           N  
ATOM    710  CA  LEU A 300      30.960   6.363  28.509  1.00 57.21           C  
ATOM    711  C   LEU A 300      31.412   5.801  29.841  1.00 57.69           C  
ATOM    712  O   LEU A 300      30.704   5.901  30.842  1.00 57.72           O  
ATOM    713  CB  LEU A 300      31.615   7.735  28.298  1.00 56.74           C  
ATOM    714  CG  LEU A 300      31.580   8.371  26.905  1.00 56.67           C  
ATOM    715  CD1 LEU A 300      32.251   9.736  26.944  1.00 55.69           C  
ATOM    716  CD2 LEU A 300      32.294   7.469  25.921  1.00 56.16           C  
ATOM    717  N   ASP A 301      32.592   5.200  29.843  1.00 58.42           N  
ATOM    718  CA  ASP A 301      33.158   4.651  31.058  1.00 58.72           C  
ATOM    719  C   ASP A 301      33.414   5.834  31.980  1.00 58.39           C  
ATOM    720  O   ASP A 301      33.780   6.913  31.512  1.00 58.19           O  
ATOM    721  CB  ASP A 301      34.474   3.941  30.751  1.00 59.70           C  
ATOM    722  CG  ASP A 301      35.156   3.436  31.998  1.00 61.06           C  
ATOM    723  OD1 ASP A 301      34.502   2.703  32.771  1.00 62.14           O  
ATOM    724  OD2 ASP A 301      36.340   3.771  32.205  1.00 61.78           O1-
ATOM    725  N   LEU A 302      33.217   5.633  33.281  1.00 57.66           N  
ATOM    726  CA  LEU A 302      33.426   6.695  34.257  1.00 57.14           C  
ATOM    727  C   LEU A 302      34.812   7.321  34.120  1.00 56.58           C  
ATOM    728  O   LEU A 302      34.973   8.529  34.282  1.00 56.51           O  
ATOM    729  CB  LEU A 302      33.231   6.161  35.681  1.00 57.39           C  
ATOM    730  CG  LEU A 302      31.801   5.994  36.208  1.00 57.90           C  
ATOM    731  CD1 LEU A 302      31.120   7.344  36.269  1.00 57.99           C  
ATOM    732  CD2 LEU A 302      31.018   5.052  35.314  1.00 58.86           C  
ATOM    733  N   ASN A 303      35.814   6.501  33.820  1.00 56.16           N  
ATOM    734  CA  ASN A 303      37.167   7.013  33.655  1.00 55.85           C  
ATOM    735  C   ASN A 303      37.230   7.947  32.453  1.00 55.15           C  
ATOM    736  O   ASN A 303      37.921   8.964  32.487  1.00 55.11           O  
ATOM    737  CB  ASN A 303      38.154   5.860  33.482  1.00 56.60           C  
ATOM    738  CG  ASN A 303      38.317   5.052  34.752  1.00 57.38           C  
ATOM    739  ND2 ASN A 303      37.843   3.811  34.731  1.00 58.19           N  
ATOM    740  OD1 ASN A 303      38.850   5.543  35.748  1.00 57.74           O  
ATOM    741  N   ASP A 304      36.505   7.600  31.395  1.00 54.18           N  
ATOM    742  CA  ASP A 304      36.474   8.437  30.204  1.00 53.49           C  
ATOM    743  C   ASP A 304      35.675   9.704  30.467  1.00 52.20           C  
ATOM    744  O   ASP A 304      35.925  10.735  29.855  1.00 52.35           O  
ATOM    745  CB  ASP A 304      35.874   7.680  29.014  1.00 54.29           C  
ATOM    746  CG  ASP A 304      36.932   6.974  28.189  1.00 55.34           C  
ATOM    747  OD1 ASP A 304      38.122   7.316  28.348  1.00 56.22           O  
ATOM    748  OD2 ASP A 304      36.581   6.094  27.374  1.00 56.20           O1-
ATOM    749  N   GLN A 305      34.716   9.632  31.384  1.00 51.30           N  
ATOM    750  CA  GLN A 305      33.912  10.804  31.704  1.00 50.13           C  
ATOM    751  C   GLN A 305      34.734  11.823  32.474  1.00 49.35           C  
ATOM    752  O   GLN A 305      34.642  13.023  32.215  1.00 48.55           O  
ATOM    753  CB  GLN A 305      32.685  10.420  32.525  1.00 50.43           C  
ATOM    754  CG  GLN A 305      31.772   9.428  31.842  1.00 50.55           C  
ATOM    755  CD  GLN A 305      30.467   9.240  32.583  1.00 51.14           C  
ATOM    756  NE2 GLN A 305      30.106  10.215  33.414  1.00 50.53           N  
ATOM    757  OE1 GLN A 305      29.779   8.231  32.402  1.00 52.79           O  
ATOM    758  N   VAL A 306      35.543  11.350  33.420  1.00 48.89           N  
ATOM    759  CA  VAL A 306      36.365  12.263  34.206  1.00 48.24           C  
ATOM    760  C   VAL A 306      37.535  12.775  33.365  1.00 47.38           C  
ATOM    761  O   VAL A 306      37.976  13.910  33.525  1.00 46.77           O  
ATOM    762  CB  VAL A 306      36.890  11.595  35.501  1.00 48.35           C  
ATOM    763  CG1 VAL A 306      35.731  10.993  36.277  1.00 48.84           C  
ATOM    764  CG2 VAL A 306      37.911  10.543  35.173  1.00 49.52           C  
ATOM    765  N   THR A 307      38.037  11.941  32.463  1.00 47.08           N  
ATOM    766  CA  THR A 307      39.128  12.367  31.593  1.00 46.56           C  
ATOM    767  C   THR A 307      38.612  13.502  30.701  1.00 44.90           C  
ATOM    768  O   THR A 307      39.282  14.514  30.527  1.00 44.84           O  
ATOM    769  CB  THR A 307      39.646  11.198  30.706  1.00 47.30           C  
ATOM    770  CG2 THR A 307      40.771  11.668  29.797  1.00 47.09           C  
ATOM    771  OG1 THR A 307      40.148  10.149  31.543  1.00 48.27           O  
ATOM    772  N   LEU A 308      37.417  13.340  30.144  1.00 43.67           N  
ATOM    773  CA  LEU A 308      36.850  14.392  29.298  1.00 43.39           C  
ATOM    774  C   LEU A 308      36.606  15.686  30.093  1.00 42.95           C  
ATOM    775  O   LEU A 308      37.009  16.770  29.673  1.00 42.85           O  
ATOM    776  CB  LEU A 308      35.545  13.919  28.656  1.00 42.17           C  
ATOM    777  CG  LEU A 308      35.696  12.846  27.581  1.00 42.46           C  
ATOM    778  CD1 LEU A 308      34.344  12.535  26.952  1.00 40.36           C  
ATOM    779  CD2 LEU A 308      36.672  13.337  26.529  1.00 41.69           C  
ATOM    780  N   LEU A 309      35.952  15.570  31.244  1.00 42.46           N  
ATOM    781  CA  LEU A 309      35.686  16.731  32.085  1.00 42.80           C  
ATOM    782  C   LEU A 309      36.991  17.360  32.562  1.00 43.60           C  
ATOM    783  O   LEU A 309      37.155  18.579  32.542  1.00 43.34           O  
ATOM    784  CB  LEU A 309      34.845  16.319  33.293  1.00 41.62           C  
ATOM    785  CG  LEU A 309      33.374  16.011  33.013  1.00 41.28           C  
ATOM    786  CD1 LEU A 309      32.758  15.270  34.187  1.00 40.41           C  
ATOM    787  CD2 LEU A 309      32.630  17.314  32.757  1.00 41.20           C  
ATOM    788  N   LYS A 310      37.920  16.512  32.983  1.00 44.76           N  
ATOM    789  CA  LYS A 310      39.220  16.952  33.482  1.00 46.36           C  
ATOM    790  C   LYS A 310      40.002  17.793  32.476  1.00 46.26           C  
ATOM    791  O   LYS A 310      40.575  18.820  32.831  1.00 46.26           O  
ATOM    792  CB  LYS A 310      40.036  15.723  33.889  1.00 48.09           C  
ATOM    793  CG  LYS A 310      41.463  15.981  34.301  1.00 50.50           C  
ATOM    794  CD  LYS A 310      42.051  14.713  34.921  1.00 52.44           C  
ATOM    795  CE  LYS A 310      41.983  13.525  33.962  1.00 53.49           C  
ATOM    796  NZ  LYS A 310      42.593  12.293  34.548  1.00 54.44           N1+
ATOM    797  N   TYR A 311      40.018  17.364  31.219  1.00 46.16           N  
ATOM    798  CA  TYR A 311      40.747  18.099  30.195  1.00 45.88           C  
ATOM    799  C   TYR A 311      39.955  19.182  29.479  1.00 44.89           C  
ATOM    800  O   TYR A 311      40.538  19.988  28.756  1.00 45.34           O  
ATOM    801  CB  TYR A 311      41.320  17.137  29.149  1.00 46.98           C  
ATOM    802  CG  TYR A 311      42.560  16.402  29.600  1.00 47.88           C  
ATOM    803  CD1 TYR A 311      42.470  15.200  30.296  1.00 48.12           C  
ATOM    804  CD2 TYR A 311      43.832  16.909  29.318  1.00 48.74           C  
ATOM    805  CE1 TYR A 311      43.617  14.512  30.699  1.00 49.22           C  
ATOM    806  CE2 TYR A 311      44.986  16.233  29.715  1.00 49.37           C  
ATOM    807  CZ  TYR A 311      44.872  15.031  30.403  1.00 50.24           C  
ATOM    808  OH  TYR A 311      46.012  14.332  30.759  1.00 51.12           O  
ATOM    809  N   GLY A 312      38.641  19.217  29.674  1.00 43.19           N  
ATOM    810  CA  GLY A 312      37.852  20.225  28.989  1.00 42.23           C  
ATOM    811  C   GLY A 312      37.096  21.272  29.795  1.00 41.39           C  
ATOM    812  O   GLY A 312      36.490  22.152  29.196  1.00 41.28           O  
ATOM    813  N   VAL A 313      37.124  21.216  31.127  1.00 41.13           N  
ATOM    814  CA  VAL A 313      36.370  22.197  31.914  1.00 40.39           C  
ATOM    815  C   VAL A 313      36.838  23.638  31.766  1.00 39.76           C  
ATOM    816  O   VAL A 313      36.017  24.549  31.688  1.00 39.07           O  
ATOM    817  CB  VAL A 313      36.341  21.848  33.423  1.00 40.32           C  
ATOM    818  CG1 VAL A 313      35.499  20.616  33.642  1.00 40.43           C  
ATOM    819  CG2 VAL A 313      37.752  21.629  33.951  1.00 40.45           C  
ATOM    820  N   TYR A 314      38.147  23.854  31.725  1.00 39.26           N  
ATOM    821  CA  TYR A 314      38.650  25.211  31.598  1.00 39.07           C  
ATOM    822  C   TYR A 314      38.381  25.836  30.244  1.00 38.91           C  
ATOM    823  O   TYR A 314      38.130  27.037  30.159  1.00 38.37           O  
ATOM    824  CB  TYR A 314      40.136  25.268  31.944  1.00 39.00           C  
ATOM    825  CG  TYR A 314      40.338  25.440  33.422  1.00 38.99           C  
ATOM    826  CD1 TYR A 314      40.895  24.425  34.195  1.00 39.34           C  
ATOM    827  CD2 TYR A 314      39.921  26.606  34.059  1.00 38.85           C  
ATOM    828  CE1 TYR A 314      41.035  24.567  35.568  1.00 40.20           C  
ATOM    829  CE2 TYR A 314      40.049  26.759  35.424  1.00 40.36           C  
ATOM    830  CZ  TYR A 314      40.612  25.736  36.179  1.00 40.60           C  
ATOM    831  OH  TYR A 314      40.761  25.889  37.535  1.00 40.19           O  
ATOM    832  N   GLU A 315      38.432  25.040  29.182  1.00 39.12           N  
ATOM    833  CA  GLU A 315      38.120  25.587  27.866  1.00 39.75           C  
ATOM    834  C   GLU A 315      36.643  26.010  27.901  1.00 39.45           C  
ATOM    835  O   GLU A 315      36.276  27.081  27.405  1.00 38.63           O  
ATOM    836  CB  GLU A 315      38.346  24.537  26.772  1.00 40.39           C  
ATOM    837  CG  GLU A 315      39.823  24.334  26.423  1.00 43.51           C  
ATOM    838  CD  GLU A 315      40.094  23.084  25.600  1.00 43.65           C  
ATOM    839  OE1 GLU A 315      39.324  22.779  24.669  1.00 44.97           O  
ATOM    840  OE2 GLU A 315      41.100  22.408  25.879  1.00 46.37           O1-
ATOM    841  N   ALA A 316      35.809  25.168  28.514  1.00 38.41           N  
ATOM    842  CA  ALA A 316      34.381  25.438  28.613  1.00 38.26           C  
ATOM    843  C   ALA A 316      34.111  26.634  29.506  1.00 37.89           C  
ATOM    844  O   ALA A 316      33.242  27.440  29.216  1.00 38.14           O  
ATOM    845  CB  ALA A 316      33.644  24.211  29.139  1.00 38.01           C  
ATOM    846  N   ILE A 317      34.863  26.758  30.592  1.00 38.44           N  
ATOM    847  CA  ILE A 317      34.681  27.875  31.499  1.00 37.88           C  
ATOM    848  C   ILE A 317      34.936  29.215  30.815  1.00 38.63           C  
ATOM    849  O   ILE A 317      34.122  30.136  30.915  1.00 38.78           O  
ATOM    850  CB  ILE A 317      35.610  27.755  32.724  1.00 37.94           C  
ATOM    851  CG1 ILE A 317      35.070  26.693  33.673  1.00 37.84           C  
ATOM    852  CG2 ILE A 317      35.748  29.101  33.431  1.00 37.50           C  
ATOM    853  CD1 ILE A 317      35.995  26.381  34.818  1.00 37.27           C  
ATOM    854  N   PHE A 318      36.062  29.333  30.122  1.00 38.59           N  
ATOM    855  CA  PHE A 318      36.381  30.593  29.469  1.00 39.54           C  
ATOM    856  C   PHE A 318      35.505  30.868  28.261  1.00 40.23           C  
ATOM    857  O   PHE A 318      35.271  32.022  27.908  1.00 40.71           O  
ATOM    858  CB  PHE A 318      37.869  30.644  29.113  1.00 38.59           C  
ATOM    859  CG  PHE A 318      38.750  30.707  30.316  1.00 38.31           C  
ATOM    860  CD1 PHE A 318      38.536  31.678  31.288  1.00 37.99           C  
ATOM    861  CD2 PHE A 318      39.743  29.760  30.525  1.00 38.00           C  
ATOM    862  CE1 PHE A 318      39.293  31.696  32.453  1.00 38.55           C  
ATOM    863  CE2 PHE A 318      40.502  29.773  31.682  1.00 37.08           C  
ATOM    864  CZ  PHE A 318      40.278  30.740  32.647  1.00 38.02           C  
ATOM    865  N   ALA A 319      35.008  29.804  27.645  1.00 40.68           N  
ATOM    866  CA  ALA A 319      34.117  29.940  26.509  1.00 41.22           C  
ATOM    867  C   ALA A 319      32.823  30.587  27.011  1.00 41.85           C  
ATOM    868  O   ALA A 319      32.236  31.439  26.336  1.00 42.83           O  
ATOM    869  CB  ALA A 319      33.819  28.574  25.921  1.00 41.44           C  
ATOM    870  N   MET A 320      32.403  30.203  28.214  1.00 40.86           N  
ATOM    871  CA  MET A 320      31.168  30.718  28.788  1.00 40.83           C  
ATOM    872  C   MET A 320      31.300  32.018  29.561  1.00 40.24           C  
ATOM    873  O   MET A 320      30.322  32.756  29.704  1.00 39.31           O  
ATOM    874  CB  MET A 320      30.518  29.648  29.680  1.00 40.77           C  
ATOM    875  CG  MET A 320      30.004  28.449  28.889  1.00 42.02           C  
ATOM    876  SD  MET A 320      29.169  27.196  29.882  1.00 42.86           S  
ATOM    877  CE  MET A 320      30.583  26.481  30.709  1.00 43.60           C  
ATOM    878  N   LEU A 321      32.505  32.300  30.056  1.00 39.62           N  
ATOM    879  CA  LEU A 321      32.738  33.523  30.820  1.00 38.99           C  
ATOM    880  C   LEU A 321      32.479  34.757  29.965  1.00 38.21           C  
ATOM    881  O   LEU A 321      32.016  35.775  30.469  1.00 38.12           O  
ATOM    882  CB  LEU A 321      34.174  33.560  31.352  1.00 40.21           C  
ATOM    883  CG  LEU A 321      34.396  34.571  32.473  1.00 41.04           C  
ATOM    884  CD1 LEU A 321      33.621  34.108  33.700  1.00 40.77           C  
ATOM    885  CD2 LEU A 321      35.882  34.692  32.797  1.00 41.89           C  
ATOM    886  N   SER A 322      32.777  34.667  28.674  1.00 37.26           N  
ATOM    887  CA  SER A 322      32.547  35.787  27.771  1.00 38.59           C  
ATOM    888  C   SER A 322      31.110  36.297  27.846  1.00 38.44           C  
ATOM    889  O   SER A 322      30.867  37.466  27.593  1.00 38.76           O  
ATOM    890  CB  SER A 322      32.857  35.398  26.318  1.00 38.70           C  
ATOM    891  OG  SER A 322      34.213  35.037  26.165  1.00 40.89           O  
ATOM    892  N   SER A 323      30.165  35.423  28.191  1.00 39.19           N  
ATOM    893  CA  SER A 323      28.752  35.817  28.286  1.00 40.13           C  
ATOM    894  C   SER A 323      28.481  36.899  29.330  1.00 40.23           C  
ATOM    895  O   SER A 323      27.620  37.757  29.136  1.00 41.06           O  
ATOM    896  CB  SER A 323      27.877  34.606  28.611  1.00 39.64           C  
ATOM    897  OG  SER A 323      28.108  33.552  27.697  1.00 39.36           O  
ATOM    898  N   VAL A 324      29.220  36.866  30.433  1.00 39.95           N  
ATOM    899  CA  VAL A 324      29.018  37.836  31.500  1.00 38.72           C  
ATOM    900  C   VAL A 324      29.936  39.047  31.412  1.00 38.63           C  
ATOM    901  O   VAL A 324      30.014  39.845  32.342  1.00 37.56           O  
ATOM    902  CB  VAL A 324      29.188  37.156  32.874  1.00 39.01           C  
ATOM    903  CG1 VAL A 324      28.294  35.928  32.939  1.00 38.35           C  
ATOM    904  CG2 VAL A 324      30.649  36.754  33.110  1.00 37.96           C  
ATOM    905  N   MET A 325      30.605  39.204  30.277  1.00 39.04           N  
ATOM    906  CA  MET A 325      31.534  40.313  30.102  1.00 40.38           C  
ATOM    907  C   MET A 325      31.208  41.283  28.972  1.00 41.35           C  
ATOM    908  O   MET A 325      30.736  40.880  27.917  1.00 41.92           O  
ATOM    909  CB  MET A 325      32.942  39.771  29.817  1.00 39.89           C  
ATOM    910  CG  MET A 325      33.474  38.694  30.765  1.00 39.58           C  
ATOM    911  SD  MET A 325      35.035  37.967  30.118  1.00 39.43           S  
ATOM    912  CE  MET A 325      36.251  39.066  30.776  1.00 38.74           C  
ATOM    913  N   ASN A 326      31.465  42.566  29.195  1.00 43.10           N  
ATOM    914  CA  ASN A 326      31.309  43.556  28.138  1.00 44.31           C  
ATOM    915  C   ASN A 326      32.648  44.280  28.169  1.00 45.18           C  
ATOM    916  O   ASN A 326      33.510  43.933  28.982  1.00 44.91           O  
ATOM    917  CB  ASN A 326      30.126  44.515  28.370  1.00 45.59           C  
ATOM    918  CG  ASN A 326      30.290  45.398  29.589  1.00 46.08           C  
ATOM    919  ND2 ASN A 326      29.223  45.518  30.366  1.00 47.06           N  
ATOM    920  OD1 ASN A 326      31.344  45.984  29.820  1.00 46.83           O  
ATOM    921  N   LYS A 327      32.851  45.266  27.303  1.00 45.77           N  
ATOM    922  CA  LYS A 327      34.136  45.956  27.267  1.00 46.71           C  
ATOM    923  C   LYS A 327      34.485  46.758  28.515  1.00 46.28           C  
ATOM    924  O   LYS A 327      35.618  47.206  28.661  1.00 47.01           O  
ATOM    925  CB  LYS A 327      34.208  46.877  26.042  1.00 48.13           C  
ATOM    926  CG  LYS A 327      33.404  48.176  26.176  1.00 49.45           C  
ATOM    927  CD  LYS A 327      33.274  48.885  24.835  1.00 50.32           C  
ATOM    928  CE  LYS A 327      32.659  50.262  24.996  1.00 51.93           C  
ATOM    929  NZ  LYS A 327      33.549  51.150  25.797  1.00 53.36           N1+
ATOM    930  N   ASP A 328      33.538  46.932  29.427  1.00 45.83           N  
ATOM    931  CA  ASP A 328      33.814  47.723  30.618  1.00 45.58           C  
ATOM    932  C   ASP A 328      33.972  46.940  31.911  1.00 44.56           C  
ATOM    933  O   ASP A 328      34.503  47.449  32.895  1.00 43.81           O  
ATOM    934  CB  ASP A 328      32.726  48.789  30.792  1.00 46.67           C  
ATOM    935  CG  ASP A 328      32.689  49.775  29.626  1.00 48.18           C  
ATOM    936  OD1 ASP A 328      33.745  50.376  29.325  1.00 47.70           O  
ATOM    937  OD2 ASP A 328      31.609  49.941  29.011  1.00 48.64           O1-
ATOM    938  N   GLY A 329      33.525  45.697  31.918  1.00 43.26           N  
ATOM    939  CA  GLY A 329      33.645  44.929  33.135  1.00 42.36           C  
ATOM    940  C   GLY A 329      32.891  43.639  33.021  1.00 41.56           C  
ATOM    941  O   GLY A 329      32.546  43.211  31.923  1.00 42.25           O  
ATOM    942  N   MET A 330      32.608  43.019  34.151  1.00 41.56           N  
ATOM    943  CA  MET A 330      31.911  41.759  34.111  1.00 42.10           C  
ATOM    944  C   MET A 330      31.049  41.517  35.329  1.00 42.79           C  
ATOM    945  O   MET A 330      31.265  42.108  36.385  1.00 43.17           O  
ATOM    946  CB  MET A 330      32.933  40.635  33.967  1.00 41.84           C  
ATOM    947  CG  MET A 330      33.898  40.498  35.144  1.00 41.27           C  
ATOM    948  SD  MET A 330      35.262  39.373  34.715  1.00 41.84           S  
ATOM    949  CE  MET A 330      34.343  37.871  34.370  1.00 38.81           C  
ATOM    950  N   LEU A 331      30.073  40.634  35.162  1.00 43.99           N  
ATOM    951  CA  LEU A 331      29.156  40.260  36.230  1.00 45.88           C  
ATOM    952  C   LEU A 331      29.797  39.301  37.232  1.00 46.91           C  
ATOM    953  O   LEU A 331      30.446  38.325  36.852  1.00 47.69           O  
ATOM    954  CB  LEU A 331      27.918  39.587  35.640  1.00 46.00           C  
ATOM    955  CG  LEU A 331      26.660  40.402  35.347  1.00 47.33           C  
ATOM    956  CD1 LEU A 331      26.998  41.846  35.028  1.00 47.88           C  
ATOM    957  CD2 LEU A 331      25.927  39.740  34.202  1.00 47.28           C  
ATOM    958  N   VAL A 332      29.593  39.584  38.513  1.00 47.41           N  
ATOM    959  CA  VAL A 332      30.105  38.759  39.595  1.00 47.21           C  
ATOM    960  C   VAL A 332      28.944  38.482  40.550  1.00 47.43           C  
ATOM    961  O   VAL A 332      27.807  38.862  40.273  1.00 47.87           O  
ATOM    962  CB  VAL A 332      31.221  39.487  40.356  1.00 47.34           C  
ATOM    963  CG1 VAL A 332      32.382  39.773  39.427  1.00 47.34           C  
ATOM    964  CG2 VAL A 332      30.694  40.782  40.932  1.00 46.97           C  
ATOM    965  N   ALA A 333      29.231  37.807  41.657  1.00 47.43           N  
ATOM    966  CA  ALA A 333      28.228  37.490  42.674  1.00 47.51           C  
ATOM    967  C   ALA A 333      26.853  37.066  42.127  1.00 47.97           C  
ATOM    968  O   ALA A 333      25.824  37.643  42.488  1.00 47.98           O  
ATOM    969  CB  ALA A 333      28.072  38.682  43.615  1.00 46.30           C  
ATOM    970  N   TYR A 334      26.851  36.065  41.252  1.00 47.83           N  
ATOM    971  CA  TYR A 334      25.629  35.525  40.654  1.00 47.97           C  
ATOM    972  C   TYR A 334      24.738  36.517  39.918  1.00 47.78           C  
ATOM    973  O   TYR A 334      23.542  36.277  39.779  1.00 47.34           O  
ATOM    974  CB  TYR A 334      24.787  34.827  41.724  1.00 48.64           C  
ATOM    975  CG  TYR A 334      25.577  33.892  42.587  1.00 48.81           C  
ATOM    976  CD1 TYR A 334      26.027  34.291  43.841  1.00 49.09           C  
ATOM    977  CD2 TYR A 334      25.923  32.624  42.133  1.00 48.85           C  
ATOM    978  CE1 TYR A 334      26.806  33.451  44.619  1.00 49.25           C  
ATOM    979  CE2 TYR A 334      26.704  31.779  42.904  1.00 49.11           C  
ATOM    980  CZ  TYR A 334      27.142  32.198  44.142  1.00 49.06           C  
ATOM    981  OH  TYR A 334      27.938  31.371  44.897  1.00 50.02           O  
ATOM    982  N   GLY A 335      25.310  37.621  39.451  1.00 47.88           N  
ATOM    983  CA  GLY A 335      24.524  38.615  38.743  1.00 47.89           C  
ATOM    984  C   GLY A 335      24.266  39.875  39.559  1.00 48.25           C  
ATOM    985  O   GLY A 335      23.939  40.931  39.008  1.00 48.18           O  
ATOM    986  N   ASN A 336      24.447  39.773  40.872  1.00 47.55           N  
ATOM    987  CA  ASN A 336      24.203  40.894  41.776  1.00 47.59           C  
ATOM    988  C   ASN A 336      25.319  41.927  41.815  1.00 47.06           C  
ATOM    989  O   ASN A 336      25.171  42.986  42.424  1.00 47.49           O  
ATOM    990  CB  ASN A 336      23.924  40.348  43.176  1.00 47.79           C  
ATOM    991  CG  ASN A 336      22.769  39.368  43.182  1.00 47.31           C  
ATOM    992  ND2 ASN A 336      21.823  39.571  42.281  1.00 46.96           N  
ATOM    993  OD1 ASN A 336      22.726  38.444  43.985  1.00 49.62           O  
ATOM    994  N   GLY A 337      26.430  41.621  41.158  1.00 46.16           N  
ATOM    995  CA  GLY A 337      27.537  42.553  41.124  1.00 45.17           C  
ATOM    996  C   GLY A 337      28.137  42.671  39.734  1.00 44.97           C  
ATOM    997  O   GLY A 337      27.914  41.824  38.875  1.00 44.98           O  
ATOM    998  N   PHE A 338      28.898  43.732  39.513  1.00 44.72           N  
ATOM    999  CA  PHE A 338      29.551  43.963  38.232  1.00 44.68           C  
ATOM   1000  C   PHE A 338      30.915  44.542  38.593  1.00 44.85           C  
ATOM   1001  O   PHE A 338      30.989  45.605  39.216  1.00 45.05           O  
ATOM   1002  CB  PHE A 338      28.736  44.966  37.402  1.00 43.97           C  
ATOM   1003  CG  PHE A 338      29.395  45.386  36.118  1.00 43.51           C  
ATOM   1004  CD1 PHE A 338      29.202  44.657  34.945  1.00 43.41           C  
ATOM   1005  CD2 PHE A 338      30.201  46.522  36.077  1.00 43.47           C  
ATOM   1006  CE1 PHE A 338      29.796  45.055  33.746  1.00 42.02           C  
ATOM   1007  CE2 PHE A 338      30.802  46.931  34.887  1.00 43.20           C  
ATOM   1008  CZ  PHE A 338      30.596  46.192  33.714  1.00 42.94           C  
ATOM   1009  N   ILE A 339      31.994  43.843  38.239  1.00 44.19           N  
ATOM   1010  CA  ILE A 339      33.320  44.357  38.558  1.00 43.22           C  
ATOM   1011  C   ILE A 339      33.921  45.038  37.342  1.00 43.19           C  
ATOM   1012  O   ILE A 339      33.788  44.561  36.220  1.00 43.11           O  
ATOM   1013  CB  ILE A 339      34.269  43.238  39.095  1.00 42.56           C  
ATOM   1014  CG1 ILE A 339      35.506  43.879  39.725  1.00 42.02           C  
ATOM   1015  CG2 ILE A 339      34.684  42.290  37.979  1.00 41.58           C  
ATOM   1016  CD1 ILE A 339      36.290  42.931  40.614  1.00 42.83           C  
ATOM   1017  N   THR A 340      34.579  46.164  37.588  1.00 43.66           N  
ATOM   1018  CA  THR A 340      35.195  46.985  36.550  1.00 44.66           C  
ATOM   1019  C   THR A 340      36.514  46.465  35.962  1.00 45.01           C  
ATOM   1020  O   THR A 340      37.415  46.028  36.685  1.00 45.31           O  
ATOM   1021  CB  THR A 340      35.429  48.419  37.090  1.00 45.33           C  
ATOM   1022  CG2 THR A 340      36.370  49.179  36.207  1.00 45.92           C  
ATOM   1023  OG1 THR A 340      34.175  49.114  37.173  1.00 47.10           O  
ATOM   1024  N   ARG A 341      36.622  46.546  34.642  1.00 44.22           N  
ATOM   1025  CA  ARG A 341      37.809  46.106  33.933  1.00 44.87           C  
ATOM   1026  C   ARG A 341      39.014  46.976  34.295  1.00 45.20           C  
ATOM   1027  O   ARG A 341      40.145  46.491  34.355  1.00 44.29           O  
ATOM   1028  CB  ARG A 341      37.544  46.159  32.430  1.00 43.98           C  
ATOM   1029  CG  ARG A 341      38.713  45.763  31.556  1.00 44.23           C  
ATOM   1030  CD  ARG A 341      38.279  45.769  30.098  1.00 43.82           C  
ATOM   1031  NE  ARG A 341      39.352  45.396  29.189  1.00 43.78           N  
ATOM   1032  CZ  ARG A 341      39.212  45.315  27.870  1.00 43.98           C  
ATOM   1033  NH1 ARG A 341      38.041  45.582  27.308  1.00 45.09           N1+
ATOM   1034  NH2 ARG A 341      40.236  44.959  27.113  1.00 43.40           N  
ATOM   1035  N   GLU A 342      38.776  48.263  34.530  1.00 45.83           N  
ATOM   1036  CA  GLU A 342      39.865  49.159  34.900  1.00 47.04           C  
ATOM   1037  C   GLU A 342      40.333  48.830  36.305  1.00 46.41           C  
ATOM   1038  O   GLU A 342      41.516  48.936  36.623  1.00 46.65           O  
ATOM   1039  CB  GLU A 342      39.420  50.626  34.832  1.00 48.34           C  
ATOM   1040  CG  GLU A 342      39.434  51.175  33.421  1.00 51.54           C  
ATOM   1041  CD  GLU A 342      40.826  51.158  32.807  1.00 53.35           C  
ATOM   1042  OE1 GLU A 342      40.934  51.023  31.566  1.00 54.71           O  
ATOM   1043  OE2 GLU A 342      41.815  51.291  33.563  1.00 55.26           O1-
ATOM   1044  N   PHE A 343      39.394  48.438  37.152  1.00 45.70           N  
ATOM   1045  CA  PHE A 343      39.741  48.084  38.510  1.00 45.77           C  
ATOM   1046  C   PHE A 343      40.621  46.827  38.508  1.00 45.58           C  
ATOM   1047  O   PHE A 343      41.654  46.785  39.182  1.00 45.62           O  
ATOM   1048  CB  PHE A 343      38.480  47.843  39.339  1.00 45.72           C  
ATOM   1049  CG  PHE A 343      38.763  47.426  40.747  1.00 46.29           C  
ATOM   1050  CD1 PHE A 343      39.541  48.226  41.573  1.00 46.48           C  
ATOM   1051  CD2 PHE A 343      38.271  46.225  41.241  1.00 46.87           C  
ATOM   1052  CE1 PHE A 343      39.829  47.835  42.870  1.00 47.13           C  
ATOM   1053  CE2 PHE A 343      38.551  45.822  42.537  1.00 47.14           C  
ATOM   1054  CZ  PHE A 343      39.333  46.629  43.356  1.00 47.85           C  
ATOM   1055  N   LEU A 344      40.214  45.811  37.749  1.00 44.47           N  
ATOM   1056  CA  LEU A 344      40.987  44.583  37.674  1.00 44.18           C  
ATOM   1057  C   LEU A 344      42.380  44.899  37.161  1.00 44.28           C  
ATOM   1058  O   LEU A 344      43.357  44.309  37.614  1.00 44.17           O  
ATOM   1059  CB  LEU A 344      40.296  43.563  36.761  1.00 43.10           C  
ATOM   1060  CG  LEU A 344      38.987  43.029  37.349  1.00 42.04           C  
ATOM   1061  CD1 LEU A 344      38.193  42.266  36.296  1.00 41.52           C  
ATOM   1062  CD2 LEU A 344      39.299  42.150  38.548  1.00 41.53           C  
ATOM   1063  N   LYS A 345      42.473  45.844  36.229  1.00 44.45           N  
ATOM   1064  CA  LYS A 345      43.765  46.239  35.675  1.00 45.47           C  
ATOM   1065  C   LYS A 345      44.599  47.078  36.641  1.00 45.58           C  
ATOM   1066  O   LYS A 345      45.811  47.200  36.463  1.00 45.58           O  
ATOM   1067  CB  LYS A 345      43.588  47.029  34.380  1.00 46.46           C  
ATOM   1068  CG  LYS A 345      43.260  46.179  33.179  1.00 49.04           C  
ATOM   1069  CD  LYS A 345      43.007  47.043  31.952  1.00 51.06           C  
ATOM   1070  CE  LYS A 345      44.195  47.934  31.648  1.00 51.38           C  
ATOM   1071  NZ  LYS A 345      43.915  48.792  30.467  1.00 53.44           N1+
ATOM   1072  N   SER A 346      43.962  47.655  37.655  1.00 44.67           N  
ATOM   1073  CA  SER A 346      44.693  48.478  38.615  1.00 44.58           C  
ATOM   1074  C   SER A 346      45.349  47.623  39.692  1.00 44.46           C  
ATOM   1075  O   SER A 346      46.190  48.106  40.448  1.00 44.52           O  
ATOM   1076  CB  SER A 346      43.758  49.488  39.290  1.00 43.37           C  
ATOM   1077  OG  SER A 346      42.868  48.839  40.180  1.00 44.04           O  
ATOM   1078  N   LEU A 347      44.956  46.355  39.760  1.00 44.02           N  
ATOM   1079  CA  LEU A 347      45.502  45.448  40.758  1.00 43.80           C  
ATOM   1080  C   LEU A 347      47.010  45.263  40.611  1.00 43.49           C  
ATOM   1081  O   LEU A 347      47.586  45.445  39.534  1.00 43.63           O  
ATOM   1082  CB  LEU A 347      44.814  44.077  40.676  1.00 43.02           C  
ATOM   1083  CG  LEU A 347      43.311  43.998  40.963  1.00 42.66           C  
ATOM   1084  CD1 LEU A 347      42.831  42.559  40.811  1.00 40.34           C  
ATOM   1085  CD2 LEU A 347      43.031  44.510  42.364  1.00 42.18           C  
ATOM   1086  N   ARG A 348      47.644  44.903  41.714  1.00 43.70           N  
ATOM   1087  CA  ARG A 348      49.076  44.660  41.719  1.00 44.29           C  
ATOM   1088  C   ARG A 348      49.401  43.519  40.758  1.00 43.70           C  
ATOM   1089  O   ARG A 348      48.622  42.573  40.595  1.00 43.50           O  
ATOM   1090  CB  ARG A 348      49.540  44.291  43.137  1.00 44.66           C  
ATOM   1091  CG  ARG A 348      50.993  43.816  43.229  1.00 45.45           C  
ATOM   1092  CD  ARG A 348      51.486  43.754  44.681  1.00 44.82           C  
ATOM   1093  NE  ARG A 348      50.852  42.717  45.497  1.00 43.89           N  
ATOM   1094  CZ  ARG A 348      51.100  41.414  45.387  1.00 44.39           C  
ATOM   1095  NH1 ARG A 348      51.972  40.975  44.484  1.00 44.72           N1+
ATOM   1096  NH2 ARG A 348      50.497  40.547  46.195  1.00 43.26           N  
ATOM   1097  N   LYS A 349      50.550  43.632  40.108  1.00 43.00           N  
ATOM   1098  CA  LYS A 349      51.022  42.611  39.190  1.00 42.35           C  
ATOM   1099  C   LYS A 349      51.456  41.466  40.101  1.00 41.14           C  
ATOM   1100  O   LYS A 349      52.017  41.712  41.171  1.00 40.62           O  
ATOM   1101  CB  LYS A 349      52.210  43.158  38.410  1.00 43.40           C  
ATOM   1102  CG  LYS A 349      52.543  42.402  37.168  1.00 44.78           C  
ATOM   1103  CD  LYS A 349      52.794  43.380  36.044  1.00 45.40           C  
ATOM   1104  CE  LYS A 349      53.266  42.658  34.804  1.00 46.75           C  
ATOM   1105  NZ  LYS A 349      54.567  41.987  35.082  1.00 47.06           N1+
ATOM   1106  N   PRO A 350      51.238  40.206  39.691  1.00 39.75           N  
ATOM   1107  CA  PRO A 350      50.657  39.682  38.452  1.00 39.71           C  
ATOM   1108  C   PRO A 350      49.144  39.496  38.472  1.00 39.49           C  
ATOM   1109  O   PRO A 350      48.584  38.962  37.520  1.00 39.96           O  
ATOM   1110  CB  PRO A 350      51.356  38.344  38.311  1.00 38.52           C  
ATOM   1111  CG  PRO A 350      51.282  37.855  39.717  1.00 38.44           C  
ATOM   1112  CD  PRO A 350      51.649  39.085  40.557  1.00 38.86           C  
ATOM   1113  N   PHE A 351      48.482  39.915  39.545  1.00 40.09           N  
ATOM   1114  CA  PHE A 351      47.038  39.743  39.627  1.00 40.16           C  
ATOM   1115  C   PHE A 351      46.277  40.514  38.560  1.00 40.59           C  
ATOM   1116  O   PHE A 351      45.216  40.085  38.118  1.00 41.15           O  
ATOM   1117  CB  PHE A 351      46.533  40.130  41.011  1.00 40.17           C  
ATOM   1118  CG  PHE A 351      47.083  39.274  42.104  1.00 40.46           C  
ATOM   1119  CD1 PHE A 351      48.324  39.558  42.666  1.00 40.59           C  
ATOM   1120  CD2 PHE A 351      46.374  38.164  42.557  1.00 40.45           C  
ATOM   1121  CE1 PHE A 351      48.857  38.751  43.667  1.00 40.30           C  
ATOM   1122  CE2 PHE A 351      46.893  37.348  43.555  1.00 41.36           C  
ATOM   1123  CZ  PHE A 351      48.144  37.644  44.114  1.00 41.40           C  
ATOM   1124  N   CYS A 352      46.822  41.642  38.131  1.00 40.90           N  
ATOM   1125  CA  CYS A 352      46.171  42.441  37.102  1.00 41.08           C  
ATOM   1126  C   CYS A 352      46.298  41.779  35.738  1.00 40.80           C  
ATOM   1127  O   CYS A 352      45.718  42.234  34.767  1.00 40.32           O  
ATOM   1128  CB  CYS A 352      46.792  43.843  37.053  1.00 41.88           C  
ATOM   1129  SG  CYS A 352      48.594  43.883  36.779  1.00 42.55           S  
ATOM   1130  N   ASP A 353      47.058  40.697  35.664  1.00 41.52           N  
ATOM   1131  CA  ASP A 353      47.257  40.005  34.390  1.00 42.35           C  
ATOM   1132  C   ASP A 353      46.308  38.834  34.170  1.00 41.34           C  
ATOM   1133  O   ASP A 353      46.286  38.237  33.099  1.00 42.25           O  
ATOM   1134  CB  ASP A 353      48.704  39.527  34.295  1.00 44.37           C  
ATOM   1135  CG  ASP A 353      49.680  40.676  34.198  1.00 46.36           C  
ATOM   1136  OD1 ASP A 353      50.832  40.521  34.656  1.00 48.76           O  
ATOM   1137  OD2 ASP A 353      49.293  41.734  33.654  1.00 47.07           O1-
ATOM   1138  N   ILE A 354      45.518  38.524  35.185  1.00 40.48           N  
ATOM   1139  CA  ILE A 354      44.567  37.430  35.125  1.00 40.22           C  
ATOM   1140  C   ILE A 354      43.396  37.670  34.176  1.00 40.92           C  
ATOM   1141  O   ILE A 354      43.191  36.918  33.225  1.00 41.04           O  
ATOM   1142  CB  ILE A 354      43.969  37.152  36.514  1.00 39.94           C  
ATOM   1143  CG1 ILE A 354      45.080  36.841  37.511  1.00 38.90           C  
ATOM   1144  CG2 ILE A 354      42.982  35.998  36.438  1.00 39.79           C  
ATOM   1145  CD1 ILE A 354      44.608  36.869  38.939  1.00 37.62           C  
ATOM   1146  N   MET A 355      42.638  38.733  34.427  1.00 41.60           N  
ATOM   1147  CA  MET A 355      41.438  39.013  33.638  1.00 42.44           C  
ATOM   1148  C   MET A 355      41.581  39.704  32.286  1.00 41.88           C  
ATOM   1149  O   MET A 355      40.859  39.374  31.346  1.00 42.70           O  
ATOM   1150  CB  MET A 355      40.449  39.803  34.499  1.00 43.48           C  
ATOM   1151  CG  MET A 355      39.017  39.305  34.431  1.00 45.99           C  
ATOM   1152  SD  MET A 355      38.843  37.561  34.901  1.00 48.03           S  
ATOM   1153  CE  MET A 355      38.125  36.928  33.461  1.00 48.12           C  
ATOM   1154  N   GLU A 356      42.497  40.657  32.182  1.00 41.18           N  
ATOM   1155  CA  GLU A 356      42.667  41.403  30.939  1.00 40.94           C  
ATOM   1156  C   GLU A 356      42.720  40.539  29.678  1.00 40.62           C  
ATOM   1157  O   GLU A 356      42.045  40.841  28.694  1.00 40.97           O  
ATOM   1158  CB  GLU A 356      43.900  42.301  31.041  1.00 41.94           C  
ATOM   1159  CG  GLU A 356      44.064  43.314  29.911  1.00 43.67           C  
ATOM   1160  CD  GLU A 356      42.810  44.147  29.641  1.00 44.00           C  
ATOM   1161  OE1 GLU A 356      41.986  44.340  30.558  1.00 46.26           O  
ATOM   1162  OE2 GLU A 356      42.657  44.623  28.499  1.00 43.98           O1-
ATOM   1163  N   PRO A 357      43.530  39.461  29.677  1.00 39.82           N  
ATOM   1164  CA  PRO A 357      43.583  38.618  28.476  1.00 39.16           C  
ATOM   1165  C   PRO A 357      42.209  38.005  28.151  1.00 38.33           C  
ATOM   1166  O   PRO A 357      41.874  37.780  26.981  1.00 37.38           O  
ATOM   1167  CB  PRO A 357      44.627  37.553  28.848  1.00 40.00           C  
ATOM   1168  CG  PRO A 357      45.537  38.289  29.771  1.00 39.37           C  
ATOM   1169  CD  PRO A 357      44.572  39.060  30.641  1.00 39.40           C  
ATOM   1170  N   LYS A 358      41.421  37.722  29.184  1.00 37.96           N  
ATOM   1171  CA  LYS A 358      40.087  37.156  28.966  1.00 38.69           C  
ATOM   1172  C   LYS A 358      39.164  38.177  28.311  1.00 38.99           C  
ATOM   1173  O   LYS A 358      38.264  37.811  27.549  1.00 38.73           O  
ATOM   1174  CB  LYS A 358      39.464  36.674  30.277  1.00 38.23           C  
ATOM   1175  CG  LYS A 358      39.979  35.329  30.750  1.00 37.21           C  
ATOM   1176  CD  LYS A 358      41.442  35.389  31.090  1.00 37.47           C  
ATOM   1177  CE  LYS A 358      41.920  34.068  31.656  1.00 37.45           C  
ATOM   1178  NZ  LYS A 358      43.260  34.232  32.271  1.00 38.83           N1+
ATOM   1179  N   PHE A 359      39.383  39.454  28.620  1.00 39.70           N  
ATOM   1180  CA  PHE A 359      38.585  40.526  28.026  1.00 40.64           C  
ATOM   1181  C   PHE A 359      38.940  40.645  26.550  1.00 41.50           C  
ATOM   1182  O   PHE A 359      38.071  40.910  25.715  1.00 42.38           O  
ATOM   1183  CB  PHE A 359      38.846  41.866  28.731  1.00 40.09           C  
ATOM   1184  CG  PHE A 359      38.027  42.067  29.964  1.00 38.94           C  
ATOM   1185  CD1 PHE A 359      36.646  42.233  29.871  1.00 38.90           C  
ATOM   1186  CD2 PHE A 359      38.619  42.053  31.218  1.00 38.09           C  
ATOM   1187  CE1 PHE A 359      35.864  42.380  31.018  1.00 38.43           C  
ATOM   1188  CE2 PHE A 359      37.850  42.201  32.369  1.00 38.41           C  
ATOM   1189  CZ  PHE A 359      36.465  42.364  32.270  1.00 38.41           C  
ATOM   1190  N   ASP A 360      40.217  40.452  26.230  1.00 42.57           N  
ATOM   1191  CA  ASP A 360      40.658  40.522  24.841  1.00 43.37           C  
ATOM   1192  C   ASP A 360      39.913  39.455  24.058  1.00 42.47           C  
ATOM   1193  O   ASP A 360      39.348  39.724  23.002  1.00 42.47           O  
ATOM   1194  CB  ASP A 360      42.162  40.258  24.723  1.00 46.08           C  
ATOM   1195  CG  ASP A 360      43.009  41.404  25.244  1.00 49.01           C  
ATOM   1196  OD1 ASP A 360      44.248  41.221  25.346  1.00 50.70           O  
ATOM   1197  OD2 ASP A 360      42.452  42.486  25.544  1.00 51.04           O1-
ATOM   1198  N   PHE A 361      39.918  38.237  24.593  1.00 41.45           N  
ATOM   1199  CA  PHE A 361      39.256  37.106  23.953  1.00 40.51           C  
ATOM   1200  C   PHE A 361      37.752  37.321  23.836  1.00 39.88           C  
ATOM   1201  O   PHE A 361      37.170  37.156  22.763  1.00 39.23           O  
ATOM   1202  CB  PHE A 361      39.516  35.823  24.752  1.00 39.91           C  
ATOM   1203  CG  PHE A 361      38.879  34.605  24.160  1.00 39.50           C  
ATOM   1204  CD1 PHE A 361      39.525  33.881  23.166  1.00 40.40           C  
ATOM   1205  CD2 PHE A 361      37.620  34.200  24.574  1.00 39.84           C  
ATOM   1206  CE1 PHE A 361      38.926  32.766  22.591  1.00 40.32           C  
ATOM   1207  CE2 PHE A 361      37.008  33.091  24.006  1.00 40.09           C  
ATOM   1208  CZ  PHE A 361      37.662  32.373  23.013  1.00 41.02           C  
ATOM   1209  N   ALA A 362      37.136  37.686  24.957  1.00 40.25           N  
ATOM   1210  CA  ALA A 362      35.697  37.912  25.026  1.00 40.43           C  
ATOM   1211  C   ALA A 362      35.190  38.890  23.972  1.00 40.84           C  
ATOM   1212  O   ALA A 362      34.192  38.623  23.313  1.00 40.46           O  
ATOM   1213  CB  ALA A 362      35.307  38.400  26.429  1.00 40.04           C  
ATOM   1214  N   MET A 363      35.868  40.022  23.814  1.00 41.42           N  
ATOM   1215  CA  MET A 363      35.445  41.002  22.821  1.00 42.73           C  
ATOM   1216  C   MET A 363      35.427  40.401  21.412  1.00 42.34           C  
ATOM   1217  O   MET A 363      34.542  40.699  20.614  1.00 42.64           O  
ATOM   1218  CB  MET A 363      36.359  42.231  22.864  1.00 43.77           C  
ATOM   1219  CG  MET A 363      36.396  42.907  24.235  1.00 46.27           C  
ATOM   1220  SD  MET A 363      34.764  43.424  24.847  1.00 48.68           S  
ATOM   1221  CE  MET A 363      34.295  42.042  25.908  1.00 48.33           C  
ATOM   1222  N   LYS A 364      36.402  39.557  21.100  1.00 42.46           N  
ATOM   1223  CA  LYS A 364      36.432  38.932  19.785  1.00 42.46           C  
ATOM   1224  C   LYS A 364      35.370  37.833  19.723  1.00 41.62           C  
ATOM   1225  O   LYS A 364      34.688  37.682  18.713  1.00 41.83           O  
ATOM   1226  CB  LYS A 364      37.815  38.339  19.500  1.00 44.58           C  
ATOM   1227  CG  LYS A 364      38.914  39.375  19.273  1.00 46.52           C  
ATOM   1228  CD  LYS A 364      40.277  38.705  19.064  1.00 48.62           C  
ATOM   1229  CE  LYS A 364      40.264  37.783  17.838  1.00 50.37           C  
ATOM   1230  NZ  LYS A 364      41.510  36.963  17.690  1.00 51.39           N1+
ATOM   1231  N   PHE A 365      35.225  37.077  20.812  1.00 40.14           N  
ATOM   1232  CA  PHE A 365      34.239  36.005  20.858  1.00 38.39           C  
ATOM   1233  C   PHE A 365      32.824  36.596  20.819  1.00 37.98           C  
ATOM   1234  O   PHE A 365      31.970  36.115  20.070  1.00 37.27           O  
ATOM   1235  CB  PHE A 365      34.426  35.161  22.129  1.00 37.41           C  
ATOM   1236  CG  PHE A 365      33.726  33.821  22.086  1.00 36.43           C  
ATOM   1237  CD1 PHE A 365      34.302  32.734  21.417  1.00 35.28           C  
ATOM   1238  CD2 PHE A 365      32.494  33.641  22.718  1.00 35.28           C  
ATOM   1239  CE1 PHE A 365      33.668  31.493  21.379  1.00 35.02           C  
ATOM   1240  CE2 PHE A 365      31.848  32.402  22.686  1.00 35.51           C  
ATOM   1241  CZ  PHE A 365      32.438  31.323  22.013  1.00 35.60           C  
ATOM   1242  N   ASN A 366      32.573  37.642  21.609  1.00 37.35           N  
ATOM   1243  CA  ASN A 366      31.248  38.259  21.625  1.00 37.85           C  
ATOM   1244  C   ASN A 366      30.931  38.936  20.295  1.00 38.31           C  
ATOM   1245  O   ASN A 366      29.765  39.136  19.962  1.00 38.61           O  
ATOM   1246  CB  ASN A 366      31.100  39.254  22.784  1.00 36.70           C  
ATOM   1247  CG  ASN A 366      31.004  38.559  24.130  1.00 37.97           C  
ATOM   1248  ND2 ASN A 366      31.160  39.314  25.209  1.00 38.11           N  
ATOM   1249  OD1 ASN A 366      30.781  37.351  24.195  1.00 39.11           O  
ATOM   1250  N   ALA A 367      31.963  39.280  19.530  1.00 38.78           N  
ATOM   1251  CA  ALA A 367      31.750  39.886  18.220  1.00 39.21           C  
ATOM   1252  C   ALA A 367      31.048  38.867  17.311  1.00 39.45           C  
ATOM   1253  O   ALA A 367      30.392  39.243  16.337  1.00 39.87           O  
ATOM   1254  CB  ALA A 367      33.077  40.304  17.611  1.00 39.43           C  
ATOM   1255  N   LEU A 368      31.191  37.578  17.622  1.00 39.08           N  
ATOM   1256  CA  LEU A 368      30.532  36.533  16.830  1.00 39.45           C  
ATOM   1257  C   LEU A 368      29.024  36.528  17.091  1.00 40.07           C  
ATOM   1258  O   LEU A 368      28.263  35.920  16.344  1.00 39.99           O  
ATOM   1259  CB  LEU A 368      31.084  35.142  17.165  1.00 38.43           C  
ATOM   1260  CG  LEU A 368      32.544  34.828  16.861  1.00 38.73           C  
ATOM   1261  CD1 LEU A 368      32.786  33.364  17.166  1.00 38.40           C  
ATOM   1262  CD2 LEU A 368      32.878  35.134  15.390  1.00 38.70           C  
ATOM   1263  N   GLU A 369      28.604  37.207  18.154  1.00 41.06           N  
ATOM   1264  CA  GLU A 369      27.188  37.290  18.525  1.00 43.06           C  
ATOM   1265  C   GLU A 369      26.470  35.946  18.639  1.00 42.46           C  
ATOM   1266  O   GLU A 369      25.402  35.747  18.074  1.00 41.91           O  
ATOM   1267  CB  GLU A 369      26.440  38.199  17.542  1.00 44.77           C  
ATOM   1268  CG  GLU A 369      26.771  39.675  17.729  1.00 48.00           C  
ATOM   1269  CD  GLU A 369      26.463  40.514  16.503  1.00 50.10           C  
ATOM   1270  OE1 GLU A 369      26.876  41.694  16.479  1.00 51.21           O  
ATOM   1271  OE2 GLU A 369      25.809  39.998  15.568  1.00 51.19           O1-
ATOM   1272  N   LEU A 370      27.057  35.021  19.382  1.00 42.85           N  
ATOM   1273  CA  LEU A 370      26.434  33.723  19.555  1.00 43.38           C  
ATOM   1274  C   LEU A 370      25.370  33.835  20.635  1.00 43.60           C  
ATOM   1275  O   LEU A 370      25.474  34.681  21.522  1.00 43.74           O  
ATOM   1276  CB  LEU A 370      27.459  32.688  20.014  1.00 43.68           C  
ATOM   1277  CG  LEU A 370      28.683  32.377  19.157  1.00 43.57           C  
ATOM   1278  CD1 LEU A 370      29.505  31.291  19.835  1.00 43.10           C  
ATOM   1279  CD2 LEU A 370      28.236  31.933  17.782  1.00 44.23           C  
ATOM   1280  N   ASP A 371      24.336  33.002  20.549  1.00 43.44           N  
ATOM   1281  CA  ASP A 371      23.333  32.986  21.595  1.00 43.47           C  
ATOM   1282  C   ASP A 371      23.553  31.673  22.339  1.00 42.92           C  
ATOM   1283  O   ASP A 371      24.378  30.848  21.933  1.00 41.79           O  
ATOM   1284  CB  ASP A 371      21.895  33.088  21.048  1.00 44.68           C  
ATOM   1285  CG  ASP A 371      21.487  31.911  20.180  1.00 45.56           C  
ATOM   1286  OD1 ASP A 371      21.942  30.772  20.420  1.00 46.96           O  
ATOM   1287  OD2 ASP A 371      20.670  32.126  19.258  1.00 46.18           O1-
ATOM   1288  N   ASP A 372      22.828  31.494  23.435  1.00 42.53           N  
ATOM   1289  CA  ASP A 372      22.942  30.303  24.261  1.00 42.49           C  
ATOM   1290  C   ASP A 372      22.780  28.970  23.539  1.00 42.18           C  
ATOM   1291  O   ASP A 372      23.483  28.010  23.859  1.00 42.61           O  
ATOM   1292  CB  ASP A 372      21.950  30.399  25.418  1.00 43.05           C  
ATOM   1293  CG  ASP A 372      22.292  31.519  26.373  1.00 42.88           C  
ATOM   1294  OD1 ASP A 372      23.352  31.439  27.028  1.00 44.22           O  
ATOM   1295  OD2 ASP A 372      21.511  32.483  26.463  1.00 43.33           O1-
ATOM   1296  N   SER A 373      21.872  28.884  22.573  1.00 41.37           N  
ATOM   1297  CA  SER A 373      21.716  27.615  21.871  1.00 41.40           C  
ATOM   1298  C   SER A 373      23.018  27.281  21.124  1.00 41.13           C  
ATOM   1299  O   SER A 373      23.430  26.123  21.100  1.00 39.54           O  
ATOM   1300  CB  SER A 373      20.518  27.647  20.895  1.00 41.98           C  
ATOM   1301  OG  SER A 373      20.799  28.374  19.704  1.00 42.41           O  
ATOM   1302  N   ASP A 374      23.665  28.293  20.531  1.00 40.81           N  
ATOM   1303  CA  ASP A 374      24.934  28.070  19.816  1.00 40.39           C  
ATOM   1304  C   ASP A 374      26.011  27.685  20.828  1.00 39.66           C  
ATOM   1305  O   ASP A 374      26.813  26.786  20.594  1.00 40.09           O  
ATOM   1306  CB  ASP A 374      25.432  29.333  19.092  1.00 39.84           C  
ATOM   1307  CG  ASP A 374      24.376  29.988  18.220  1.00 40.15           C  
ATOM   1308  OD1 ASP A 374      23.620  29.276  17.523  1.00 41.12           O  
ATOM   1309  OD2 ASP A 374      24.319  31.236  18.221  1.00 39.68           O1-
ATOM   1310  N   ILE A 375      26.019  28.373  21.961  1.00 39.29           N  
ATOM   1311  CA  ILE A 375      27.016  28.118  22.983  1.00 38.80           C  
ATOM   1312  C   ILE A 375      26.905  26.727  23.593  1.00 39.05           C  
ATOM   1313  O   ILE A 375      27.921  26.080  23.855  1.00 39.54           O  
ATOM   1314  CB  ILE A 375      26.936  29.182  24.090  1.00 39.31           C  
ATOM   1315  CG1 ILE A 375      27.194  30.569  23.485  1.00 38.28           C  
ATOM   1316  CG2 ILE A 375      27.956  28.884  25.194  1.00 37.67           C  
ATOM   1317  CD1 ILE A 375      27.007  31.700  24.471  1.00 37.69           C  
ATOM   1318  N   SER A 376      25.678  26.258  23.800  1.00 38.87           N  
ATOM   1319  CA  SER A 376      25.463  24.944  24.395  1.00 38.17           C  
ATOM   1320  C   SER A 376      26.044  23.857  23.509  1.00 37.70           C  
ATOM   1321  O   SER A 376      26.617  22.886  24.007  1.00 38.40           O  
ATOM   1322  CB  SER A 376      23.966  24.691  24.642  1.00 37.77           C  
ATOM   1323  OG  SER A 376      23.257  24.413  23.446  1.00 39.06           O  
ATOM   1324  N   LEU A 377      25.903  24.014  22.199  1.00 36.69           N  
ATOM   1325  CA  LEU A 377      26.444  23.030  21.274  1.00 36.73           C  
ATOM   1326  C   LEU A 377      27.973  23.124  21.247  1.00 36.33           C  
ATOM   1327  O   LEU A 377      28.674  22.110  21.222  1.00 36.27           O  
ATOM   1328  CB  LEU A 377      25.863  23.246  19.872  1.00 37.39           C  
ATOM   1329  CG  LEU A 377      24.373  22.909  19.729  1.00 37.27           C  
ATOM   1330  CD1 LEU A 377      23.931  23.118  18.298  1.00 37.58           C  
ATOM   1331  CD2 LEU A 377      24.132  21.458  20.154  1.00 37.84           C  
ATOM   1332  N   PHE A 378      28.473  24.354  21.272  1.00 36.32           N  
ATOM   1333  CA  PHE A 378      29.904  24.618  21.268  1.00 36.45           C  
ATOM   1334  C   PHE A 378      30.566  23.992  22.504  1.00 36.23           C  
ATOM   1335  O   PHE A 378      31.605  23.343  22.396  1.00 35.69           O  
ATOM   1336  CB  PHE A 378      30.150  26.131  21.254  1.00 36.88           C  
ATOM   1337  CG  PHE A 378      31.601  26.520  21.136  1.00 37.54           C  
ATOM   1338  CD1 PHE A 378      32.351  26.137  20.031  1.00 38.48           C  
ATOM   1339  CD2 PHE A 378      32.203  27.296  22.113  1.00 37.87           C  
ATOM   1340  CE1 PHE A 378      33.694  26.529  19.898  1.00 39.69           C  
ATOM   1341  CE2 PHE A 378      33.542  27.694  21.995  1.00 39.73           C  
ATOM   1342  CZ  PHE A 378      34.291  27.313  20.886  1.00 38.67           C  
ATOM   1343  N   VAL A 379      29.962  24.183  23.673  1.00 36.03           N  
ATOM   1344  CA  VAL A 379      30.525  23.624  24.895  1.00 35.86           C  
ATOM   1345  C   VAL A 379      30.499  22.099  24.844  1.00 36.29           C  
ATOM   1346  O   VAL A 379      31.433  21.440  25.298  1.00 36.68           O  
ATOM   1347  CB  VAL A 379      29.771  24.128  26.146  1.00 35.51           C  
ATOM   1348  CG1 VAL A 379      30.325  23.464  27.393  1.00 34.20           C  
ATOM   1349  CG2 VAL A 379      29.906  25.652  26.254  1.00 34.70           C  
ATOM   1350  N   ALA A 380      29.436  21.540  24.282  1.00 35.84           N  
ATOM   1351  CA  ALA A 380      29.328  20.091  24.163  1.00 36.62           C  
ATOM   1352  C   ALA A 380      30.469  19.539  23.291  1.00 36.95           C  
ATOM   1353  O   ALA A 380      31.014  18.467  23.565  1.00 36.45           O  
ATOM   1354  CB  ALA A 380      27.958  19.713  23.557  1.00 36.71           C  
ATOM   1355  N   ALA A 381      30.822  20.278  22.244  1.00 37.34           N  
ATOM   1356  CA  ALA A 381      31.897  19.874  21.338  1.00 38.92           C  
ATOM   1357  C   ALA A 381      33.255  19.987  22.037  1.00 39.40           C  
ATOM   1358  O   ALA A 381      34.164  19.210  21.786  1.00 39.74           O  
ATOM   1359  CB  ALA A 381      31.883  20.747  20.076  1.00 37.85           C  
ATOM   1360  N   ILE A 382      33.384  20.962  22.921  1.00 40.49           N  
ATOM   1361  CA  ILE A 382      34.625  21.144  23.650  1.00 41.53           C  
ATOM   1362  C   ILE A 382      34.847  19.958  24.586  1.00 42.98           C  
ATOM   1363  O   ILE A 382      35.951  19.427  24.685  1.00 43.62           O  
ATOM   1364  CB  ILE A 382      34.578  22.443  24.467  1.00 41.15           C  
ATOM   1365  CG1 ILE A 382      34.729  23.639  23.528  1.00 40.63           C  
ATOM   1366  CG2 ILE A 382      35.654  22.438  25.540  1.00 41.23           C  
ATOM   1367  CD1 ILE A 382      34.622  24.959  24.228  1.00 39.73           C  
ATOM   1368  N   ILE A 383      33.783  19.533  25.253  1.00 43.50           N  
ATOM   1369  CA  ILE A 383      33.859  18.430  26.193  1.00 44.70           C  
ATOM   1370  C   ILE A 383      34.063  17.056  25.568  1.00 45.82           C  
ATOM   1371  O   ILE A 383      34.903  16.283  26.029  1.00 45.80           O  
ATOM   1372  CB  ILE A 383      32.602  18.403  27.073  1.00 44.59           C  
ATOM   1373  CG1 ILE A 383      32.668  19.565  28.064  1.00 44.47           C  
ATOM   1374  CG2 ILE A 383      32.476  17.055  27.787  1.00 45.21           C  
ATOM   1375  CD1 ILE A 383      31.421  19.731  28.878  1.00 44.82           C  
ATOM   1376  N   CYS A 384      33.304  16.755  24.519  1.00 46.83           N  
ATOM   1377  CA  CYS A 384      33.397  15.462  23.856  1.00 47.93           C  
ATOM   1378  C   CYS A 384      34.548  15.412  22.858  1.00 49.01           C  
ATOM   1379  O   CYS A 384      34.343  15.199  21.662  1.00 49.53           O  
ATOM   1380  CB  CYS A 384      32.064  15.151  23.168  1.00 47.46           C  
ATOM   1381  SG  CYS A 384      30.681  15.124  24.339  1.00 47.96           S  
ATOM   1382  N   CYS A 385      35.760  15.591  23.373  1.00 50.05           N  
ATOM   1383  CA  CYS A 385      36.973  15.605  22.569  1.00 51.77           C  
ATOM   1384  C   CYS A 385      37.697  14.256  22.570  1.00 52.67           C  
ATOM   1385  O   CYS A 385      37.931  13.662  23.621  1.00 52.20           O  
ATOM   1386  CB  CYS A 385      37.902  16.701  23.094  1.00 52.06           C  
ATOM   1387  SG  CYS A 385      39.491  16.838  22.262  1.00 54.92           S  
ATOM   1388  N   GLY A 386      38.056  13.781  21.380  1.00 53.87           N  
ATOM   1389  CA  GLY A 386      38.744  12.508  21.263  1.00 54.76           C  
ATOM   1390  C   GLY A 386      40.247  12.622  21.426  1.00 55.70           C  
ATOM   1391  O   GLY A 386      40.940  11.613  21.546  1.00 55.81           O  
ATOM   1392  N   ASP A 387      40.753  13.849  21.439  1.00 56.68           N  
ATOM   1393  CA  ASP A 387      42.183  14.083  21.584  1.00 58.24           C  
ATOM   1394  C   ASP A 387      42.705  13.971  23.001  1.00 58.65           C  
ATOM   1395  O   ASP A 387      43.911  13.825  23.209  1.00 58.97           O  
ATOM   1396  CB  ASP A 387      42.549  15.456  21.038  1.00 59.83           C  
ATOM   1397  CG  ASP A 387      42.583  15.479  19.536  1.00 61.47           C  
ATOM   1398  OD1 ASP A 387      42.873  16.552  18.963  1.00 63.14           O  
ATOM   1399  OD2 ASP A 387      42.324  14.415  18.930  1.00 62.15           O1-
ATOM   1400  N   ARG A 388      41.807  14.045  23.977  1.00 58.52           N  
ATOM   1401  CA  ARG A 388      42.223  13.955  25.367  1.00 58.58           C  
ATOM   1402  C   ARG A 388      43.064  12.705  25.598  1.00 59.32           C  
ATOM   1403  O   ARG A 388      42.678  11.600  25.203  1.00 59.48           O  
ATOM   1404  CB  ARG A 388      41.004  13.931  26.294  1.00 57.21           C  
ATOM   1405  CG  ARG A 388      40.007  15.046  26.043  1.00 55.97           C  
ATOM   1406  CD  ARG A 388      40.682  16.403  25.907  1.00 53.71           C  
ATOM   1407  NE  ARG A 388      39.691  17.473  25.873  1.00 52.36           N  
ATOM   1408  CZ  ARG A 388      39.971  18.751  25.656  1.00 51.86           C  
ATOM   1409  NH1 ARG A 388      41.224  19.132  25.445  1.00 51.22           N1+
ATOM   1410  NH2 ARG A 388      38.995  19.649  25.662  1.00 50.79           N  
ATOM   1411  N   PRO A 389      44.234  12.867  26.238  1.00 59.71           N  
ATOM   1412  CA  PRO A 389      45.140  11.753  26.529  1.00 59.93           C  
ATOM   1413  C   PRO A 389      44.592  10.821  27.604  1.00 60.39           C  
ATOM   1414  O   PRO A 389      43.967  11.272  28.568  1.00 60.60           O  
ATOM   1415  CB  PRO A 389      46.412  12.459  26.985  1.00 60.17           C  
ATOM   1416  CG  PRO A 389      45.885  13.686  27.650  1.00 60.05           C  
ATOM   1417  CD  PRO A 389      44.815  14.145  26.691  1.00 59.61           C  
ATOM   1418  N   GLY A 390      44.826   9.523  27.435  1.00 60.17           N  
ATOM   1419  CA  GLY A 390      44.360   8.557  28.417  1.00 60.33           C  
ATOM   1420  C   GLY A 390      42.949   8.019  28.237  1.00 60.30           C  
ATOM   1421  O   GLY A 390      42.444   7.324  29.117  1.00 60.18           O  
ATOM   1422  N   LEU A 391      42.308   8.328  27.115  1.00 60.09           N  
ATOM   1423  CA  LEU A 391      40.953   7.845  26.871  1.00 60.45           C  
ATOM   1424  C   LEU A 391      40.945   6.344  26.616  1.00 61.03           C  
ATOM   1425  O   LEU A 391      41.883   5.796  26.039  1.00 60.83           O  
ATOM   1426  CB  LEU A 391      40.322   8.576  25.685  1.00 60.08           C  
ATOM   1427  CG  LEU A 391      39.926  10.037  25.912  1.00 60.11           C  
ATOM   1428  CD1 LEU A 391      39.455  10.650  24.603  1.00 60.46           C  
ATOM   1429  CD2 LEU A 391      38.827  10.117  26.962  1.00 60.16           C  
ATOM   1430  N   LEU A 392      39.875   5.686  27.051  1.00 61.72           N  
ATOM   1431  CA  LEU A 392      39.737   4.247  26.881  1.00 62.40           C  
ATOM   1432  C   LEU A 392      39.000   3.918  25.585  1.00 62.52           C  
ATOM   1433  O   LEU A 392      39.556   3.306  24.679  1.00 63.22           O  
ATOM   1434  CB  LEU A 392      38.984   3.646  28.075  1.00 62.58           C  
ATOM   1435  CG  LEU A 392      39.473   4.047  29.474  1.00 63.00           C  
ATOM   1436  CD1 LEU A 392      38.722   3.239  30.523  1.00 63.17           C  
ATOM   1437  CD2 LEU A 392      40.968   3.805  29.604  1.00 63.08           C  
ATOM   1438  N   ASN A 393      37.742   4.326  25.503  1.00 62.61           N  
ATOM   1439  CA  ASN A 393      36.940   4.071  24.320  1.00 62.38           C  
ATOM   1440  C   ASN A 393      36.960   5.328  23.445  1.00 62.07           C  
ATOM   1441  O   ASN A 393      35.943   6.006  23.286  1.00 61.89           O  
ATOM   1442  CB  ASN A 393      35.510   3.713  24.745  1.00 63.11           C  
ATOM   1443  CG  ASN A 393      34.700   3.090  23.622  1.00 63.91           C  
ATOM   1444  ND2 ASN A 393      33.381   3.245  23.687  1.00 64.91           N  
ATOM   1445  OD1 ASN A 393      35.251   2.459  22.719  1.00 64.57           O  
ATOM   1446  N   VAL A 394      38.133   5.628  22.885  1.00 61.33           N  
ATOM   1447  CA  VAL A 394      38.319   6.806  22.038  1.00 60.91           C  
ATOM   1448  C   VAL A 394      37.447   6.783  20.788  1.00 60.85           C  
ATOM   1449  O   VAL A 394      37.164   7.827  20.207  1.00 60.61           O  
ATOM   1450  CB  VAL A 394      39.812   6.970  21.626  1.00 60.53           C  
ATOM   1451  CG1 VAL A 394      40.324   5.697  20.984  1.00 61.49           C  
ATOM   1452  CG2 VAL A 394      39.970   8.135  20.668  1.00 60.34           C  
ATOM   1453  N   GLY A 395      37.006   5.591  20.395  1.00 61.02           N  
ATOM   1454  CA  GLY A 395      36.170   5.447  19.214  1.00 60.72           C  
ATOM   1455  C   GLY A 395      34.750   5.959  19.372  1.00 60.61           C  
ATOM   1456  O   GLY A 395      34.232   6.644  18.491  1.00 60.65           O  
ATOM   1457  N   HIS A 396      34.109   5.621  20.486  1.00 60.41           N  
ATOM   1458  CA  HIS A 396      32.743   6.070  20.740  1.00 60.14           C  
ATOM   1459  C   HIS A 396      32.720   7.585  20.917  1.00 59.24           C  
ATOM   1460  O   HIS A 396      31.870   8.275  20.354  1.00 59.52           O  
ATOM   1461  CB  HIS A 396      32.182   5.382  21.995  1.00 60.89           C  
ATOM   1462  CG  HIS A 396      30.872   5.942  22.462  1.00 62.20           C  
ATOM   1463  CD2 HIS A 396      30.345   6.055  23.706  1.00 62.47           C  
ATOM   1464  ND1 HIS A 396      29.920   6.438  21.597  1.00 62.41           N  
ATOM   1465  CE1 HIS A 396      28.864   6.833  22.287  1.00 62.85           C  
ATOM   1466  NE2 HIS A 396      29.096   6.612  23.569  1.00 62.64           N  
ATOM   1467  N   ILE A 397      33.667   8.092  21.700  1.00 58.28           N  
ATOM   1468  CA  ILE A 397      33.778   9.520  21.963  1.00 57.08           C  
ATOM   1469  C   ILE A 397      33.932  10.255  20.640  1.00 57.01           C  
ATOM   1470  O   ILE A 397      33.464  11.384  20.474  1.00 56.19           O  
ATOM   1471  CB  ILE A 397      34.996   9.807  22.860  1.00 56.74           C  
ATOM   1472  CG1 ILE A 397      34.777   9.156  24.229  1.00 55.87           C  
ATOM   1473  CG2 ILE A 397      35.228  11.309  22.979  1.00 55.95           C  
ATOM   1474  CD1 ILE A 397      36.028   9.049  25.067  1.00 55.77           C  
ATOM   1475  N   GLU A 398      34.586   9.589  19.696  1.00 57.04           N  
ATOM   1476  CA  GLU A 398      34.813  10.151  18.376  1.00 56.96           C  
ATOM   1477  C   GLU A 398      33.502  10.258  17.613  1.00 55.92           C  
ATOM   1478  O   GLU A 398      33.271  11.234  16.898  1.00 54.90           O  
ATOM   1479  CB  GLU A 398      35.791   9.279  17.597  1.00 58.81           C  
ATOM   1480  CG  GLU A 398      36.018   9.745  16.190  1.00 60.92           C  
ATOM   1481  CD  GLU A 398      36.865   8.782  15.397  1.00 62.46           C  
ATOM   1482  OE1 GLU A 398      36.464   7.604  15.250  1.00 63.14           O  
ATOM   1483  OE2 GLU A 398      37.932   9.212  14.919  1.00 63.14           O1-
ATOM   1484  N   LYS A 399      32.644   9.254  17.766  1.00 55.23           N  
ATOM   1485  CA  LYS A 399      31.353   9.272  17.093  1.00 54.40           C  
ATOM   1486  C   LYS A 399      30.517  10.400  17.682  1.00 52.93           C  
ATOM   1487  O   LYS A 399      29.840  11.125  16.955  1.00 52.77           O  
ATOM   1488  CB  LYS A 399      30.626   7.935  17.267  1.00 56.01           C  
ATOM   1489  CG  LYS A 399      29.400   7.784  16.356  1.00 58.08           C  
ATOM   1490  CD  LYS A 399      28.685   6.453  16.559  1.00 59.87           C  
ATOM   1491  CE  LYS A 399      27.491   6.309  15.611  1.00 60.99           C  
ATOM   1492  NZ  LYS A 399      26.430   7.338  15.837  1.00 61.92           N1+
ATOM   1493  N   MET A 400      30.569  10.554  19.003  1.00 51.79           N  
ATOM   1494  CA  MET A 400      29.823  11.620  19.669  1.00 50.44           C  
ATOM   1495  C   MET A 400      30.283  12.974  19.145  1.00 49.40           C  
ATOM   1496  O   MET A 400      29.468  13.805  18.755  1.00 48.92           O  
ATOM   1497  CB  MET A 400      30.039  11.585  21.186  1.00 50.41           C  
ATOM   1498  CG  MET A 400      29.332  10.460  21.912  1.00 51.51           C  
ATOM   1499  SD  MET A 400      29.778  10.411  23.669  1.00 53.38           S  
ATOM   1500  CE  MET A 400      28.774  11.774  24.321  1.00 51.82           C  
ATOM   1501  N   GLN A 401      31.594  13.193  19.149  1.00 48.34           N  
ATOM   1502  CA  GLN A 401      32.161  14.451  18.684  1.00 47.95           C  
ATOM   1503  C   GLN A 401      31.686  14.797  17.273  1.00 47.14           C  
ATOM   1504  O   GLN A 401      31.239  15.919  17.008  1.00 46.20           O  
ATOM   1505  CB  GLN A 401      33.693  14.378  18.717  1.00 49.56           C  
ATOM   1506  CG  GLN A 401      34.385  15.630  18.205  1.00 51.71           C  
ATOM   1507  CD  GLN A 401      33.898  16.876  18.918  1.00 53.72           C  
ATOM   1508  NE2 GLN A 401      34.818  17.618  19.535  1.00 54.23           N  
ATOM   1509  OE1 GLN A 401      32.703  17.169  18.914  1.00 55.37           O  
ATOM   1510  N   GLU A 402      31.770  13.821  16.375  1.00 46.29           N  
ATOM   1511  CA  GLU A 402      31.358  14.020  14.992  1.00 46.25           C  
ATOM   1512  C   GLU A 402      29.905  14.464  14.873  1.00 44.72           C  
ATOM   1513  O   GLU A 402      29.588  15.371  14.106  1.00 44.44           O  
ATOM   1514  CB  GLU A 402      31.584  12.735  14.188  1.00 48.20           C  
ATOM   1515  CG  GLU A 402      30.897  12.733  12.824  1.00 50.75           C  
ATOM   1516  CD  GLU A 402      31.345  11.584  11.933  1.00 52.84           C  
ATOM   1517  OE1 GLU A 402      30.858  11.512  10.782  1.00 54.93           O  
ATOM   1518  OE2 GLU A 402      32.183  10.762  12.373  1.00 53.98           O1-
ATOM   1519  N   GLY A 403      29.026  13.827  15.637  1.00 43.69           N  
ATOM   1520  CA  GLY A 403      27.619  14.180  15.591  1.00 41.90           C  
ATOM   1521  C   GLY A 403      27.351  15.561  16.158  1.00 41.50           C  
ATOM   1522  O   GLY A 403      26.525  16.306  15.634  1.00 40.66           O  
ATOM   1523  N   ILE A 404      28.059  15.909  17.229  1.00 41.33           N  
ATOM   1524  CA  ILE A 404      27.886  17.212  17.860  1.00 41.09           C  
ATOM   1525  C   ILE A 404      28.375  18.338  16.954  1.00 41.10           C  
ATOM   1526  O   ILE A 404      27.685  19.338  16.780  1.00 41.41           O  
ATOM   1527  CB  ILE A 404      28.623  17.278  19.215  1.00 40.73           C  
ATOM   1528  CG1 ILE A 404      27.856  16.458  20.254  1.00 40.82           C  
ATOM   1529  CG2 ILE A 404      28.769  18.718  19.666  1.00 40.33           C  
ATOM   1530  CD1 ILE A 404      28.534  16.367  21.592  1.00 40.68           C  
ATOM   1531  N   VAL A 405      29.558  18.170  16.365  1.00 41.05           N  
ATOM   1532  CA  VAL A 405      30.109  19.190  15.481  1.00 40.24           C  
ATOM   1533  C   VAL A 405      29.234  19.346  14.245  1.00 40.46           C  
ATOM   1534  O   VAL A 405      29.053  20.450  13.727  1.00 40.68           O  
ATOM   1535  CB  VAL A 405      31.543  18.830  15.044  1.00 40.66           C  
ATOM   1536  CG1 VAL A 405      32.000  19.754  13.907  1.00 40.05           C  
ATOM   1537  CG2 VAL A 405      32.479  18.948  16.238  1.00 39.66           C  
ATOM   1538  N   HIS A 406      28.679  18.236  13.779  1.00 40.31           N  
ATOM   1539  CA  HIS A 406      27.827  18.272  12.601  1.00 40.24           C  
ATOM   1540  C   HIS A 406      26.555  19.074  12.850  1.00 39.70           C  
ATOM   1541  O   HIS A 406      26.201  19.936  12.047  1.00 39.53           O  
ATOM   1542  CB  HIS A 406      27.471  16.852  12.154  1.00 41.02           C  
ATOM   1543  CG  HIS A 406      26.631  16.808  10.915  1.00 41.20           C  
ATOM   1544  CD2 HIS A 406      25.519  16.098  10.615  1.00 41.22           C  
ATOM   1545  ND1 HIS A 406      26.915  17.566   9.799  1.00 41.58           N  
ATOM   1546  CE1 HIS A 406      26.011  17.327   8.865  1.00 41.30           C  
ATOM   1547  NE2 HIS A 406      25.154  16.440   9.335  1.00 41.93           N  
ATOM   1548  N   VAL A 407      25.873  18.818  13.964  1.00 39.31           N  
ATOM   1549  CA  VAL A 407      24.641  19.557  14.237  1.00 38.67           C  
ATOM   1550  C   VAL A 407      24.924  21.015  14.598  1.00 38.75           C  
ATOM   1551  O   VAL A 407      24.112  21.890  14.324  1.00 38.24           O  
ATOM   1552  CB  VAL A 407      23.781  18.874  15.345  1.00 38.65           C  
ATOM   1553  CG1 VAL A 407      24.307  19.215  16.743  1.00 36.82           C  
ATOM   1554  CG2 VAL A 407      22.333  19.294  15.180  1.00 37.66           C  
ATOM   1555  N   LEU A 408      26.082  21.270  15.204  1.00 39.59           N  
ATOM   1556  CA  LEU A 408      26.487  22.632  15.555  1.00 39.85           C  
ATOM   1557  C   LEU A 408      26.537  23.485  14.283  1.00 39.72           C  
ATOM   1558  O   LEU A 408      25.976  24.580  14.216  1.00 39.57           O  
ATOM   1559  CB  LEU A 408      27.877  22.618  16.194  1.00 39.73           C  
ATOM   1560  CG  LEU A 408      28.642  23.951  16.197  1.00 39.74           C  
ATOM   1561  CD1 LEU A 408      27.899  24.978  17.037  1.00 39.32           C  
ATOM   1562  CD2 LEU A 408      30.041  23.731  16.754  1.00 40.39           C  
ATOM   1563  N   ARG A 409      27.229  22.965  13.279  1.00 40.08           N  
ATOM   1564  CA  ARG A 409      27.376  23.651  12.008  1.00 40.97           C  
ATOM   1565  C   ARG A 409      26.031  23.893  11.305  1.00 41.49           C  
ATOM   1566  O   ARG A 409      25.766  24.991  10.819  1.00 40.79           O  
ATOM   1567  CB  ARG A 409      28.315  22.840  11.117  1.00 41.90           C  
ATOM   1568  CG  ARG A 409      28.348  23.293   9.691  1.00 42.54           C  
ATOM   1569  CD  ARG A 409      28.006  22.114   8.813  1.00 44.11           C  
ATOM   1570  NE  ARG A 409      27.568  22.560   7.508  1.00 44.97           N  
ATOM   1571  CZ  ARG A 409      27.448  21.773   6.453  1.00 45.36           C  
ATOM   1572  NH1 ARG A 409      27.741  20.475   6.542  1.00 44.65           N1+
ATOM   1573  NH2 ARG A 409      27.036  22.297   5.312  1.00 45.76           N  
ATOM   1574  N   LEU A 410      25.184  22.868  11.250  1.00 41.70           N  
ATOM   1575  CA  LEU A 410      23.876  23.016  10.621  1.00 42.49           C  
ATOM   1576  C   LEU A 410      23.029  24.005  11.420  1.00 42.22           C  
ATOM   1577  O   LEU A 410      22.295  24.811  10.855  1.00 42.57           O  
ATOM   1578  CB  LEU A 410      23.171  21.661  10.538  1.00 42.18           C  
ATOM   1579  CG  LEU A 410      23.826  20.690   9.559  1.00 42.67           C  
ATOM   1580  CD1 LEU A 410      23.087  19.360   9.563  1.00 43.49           C  
ATOM   1581  CD2 LEU A 410      23.814  21.301   8.163  1.00 43.15           C  
ATOM   1582  N   HIS A 411      23.145  23.945  12.741  1.00 42.56           N  
ATOM   1583  CA  HIS A 411      22.400  24.850  13.604  1.00 42.56           C  
ATOM   1584  C   HIS A 411      22.840  26.301  13.389  1.00 43.25           C  
ATOM   1585  O   HIS A 411      22.013  27.208  13.413  1.00 42.92           O  
ATOM   1586  CB  HIS A 411      22.599  24.470  15.069  1.00 42.38           C  
ATOM   1587  CG  HIS A 411      22.142  25.526  16.028  1.00 43.52           C  
ATOM   1588  CD2 HIS A 411      22.842  26.395  16.794  1.00 44.24           C  
ATOM   1589  ND1 HIS A 411      20.810  25.800  16.259  1.00 43.72           N  
ATOM   1590  CE1 HIS A 411      20.710  26.792  17.126  1.00 44.38           C  
ATOM   1591  NE2 HIS A 411      21.928  27.171  17.467  1.00 44.93           N  
ATOM   1592  N   LEU A 412      24.141  26.519  13.194  1.00 43.28           N  
ATOM   1593  CA  LEU A 412      24.671  27.862  12.975  1.00 44.12           C  
ATOM   1594  C   LEU A 412      24.164  28.460  11.666  1.00 45.38           C  
ATOM   1595  O   LEU A 412      23.780  29.630  11.614  1.00 44.93           O  
ATOM   1596  CB  LEU A 412      26.206  27.846  12.950  1.00 42.89           C  
ATOM   1597  CG  LEU A 412      26.925  27.574  14.273  1.00 42.84           C  
ATOM   1598  CD1 LEU A 412      28.433  27.630  14.063  1.00 40.96           C  
ATOM   1599  CD2 LEU A 412      26.483  28.601  15.312  1.00 41.27           C  
ATOM   1600  N   GLN A 413      24.192  27.653  10.610  1.00 46.87           N  
ATOM   1601  CA  GLN A 413      23.740  28.082   9.294  1.00 48.95           C  
ATOM   1602  C   GLN A 413      22.254  28.429   9.357  1.00 49.62           C  
ATOM   1603  O   GLN A 413      21.781  29.338   8.673  1.00 49.95           O  
ATOM   1604  CB  GLN A 413      23.982  26.969   8.270  1.00 49.15           C  
ATOM   1605  CG  GLN A 413      25.461  26.611   8.085  1.00 51.80           C  
ATOM   1606  CD  GLN A 413      25.686  25.449   7.120  1.00 52.82           C  
ATOM   1607  NE2 GLN A 413      24.598  24.864   6.626  1.00 54.01           N  
ATOM   1608  OE1 GLN A 413      26.823  25.086   6.825  1.00 53.53           O  
ATOM   1609  N   SER A 414      21.530  27.702  10.198  1.00 50.24           N  
ATOM   1610  CA  SER A 414      20.100  27.911  10.372  1.00 50.78           C  
ATOM   1611  C   SER A 414      19.776  29.052  11.343  1.00 50.88           C  
ATOM   1612  O   SER A 414      18.851  29.835  11.115  1.00 50.72           O  
ATOM   1613  CB  SER A 414      19.462  26.615  10.867  1.00 51.00           C  
ATOM   1614  OG  SER A 414      18.112  26.821  11.218  1.00 52.85           O  
ATOM   1615  N   ASN A 415      20.548  29.152  12.419  1.00 50.62           N  
ATOM   1616  CA  ASN A 415      20.321  30.176  13.430  1.00 50.29           C  
ATOM   1617  C   ASN A 415      20.949  31.517  13.056  1.00 50.55           C  
ATOM   1618  O   ASN A 415      20.540  32.561  13.567  1.00 50.29           O  
ATOM   1619  CB  ASN A 415      20.863  29.683  14.780  1.00 50.68           C  
ATOM   1620  CG  ASN A 415      20.403  30.537  15.952  1.00 50.61           C  
ATOM   1621  ND2 ASN A 415      21.279  30.732  16.925  1.00 50.36           N  
ATOM   1622  OD1 ASN A 415      19.266  30.993  15.987  1.00 51.28           O  
ATOM   1623  N   HIS A 416      21.934  31.490  12.159  1.00 50.58           N  
ATOM   1624  CA  HIS A 416      22.615  32.715  11.730  1.00 50.94           C  
ATOM   1625  C   HIS A 416      22.769  32.763  10.203  1.00 51.67           C  
ATOM   1626  O   HIS A 416      23.876  32.672   9.679  1.00 51.36           O  
ATOM   1627  CB  HIS A 416      23.999  32.808  12.391  1.00 50.16           C  
ATOM   1628  CG  HIS A 416      23.959  32.843  13.887  1.00 49.10           C  
ATOM   1629  CD2 HIS A 416      24.101  31.859  14.807  1.00 49.06           C  
ATOM   1630  ND1 HIS A 416      23.732  33.999  14.600  1.00 48.89           N  
ATOM   1631  CE1 HIS A 416      23.738  33.727  15.893  1.00 48.39           C  
ATOM   1632  NE2 HIS A 416      23.959  32.436  16.046  1.00 47.94           N  
ATOM   1633  N   PRO A 417      21.650  32.925   9.474  1.00 52.68           N  
ATOM   1634  CA  PRO A 417      21.638  32.986   8.005  1.00 53.05           C  
ATOM   1635  C   PRO A 417      22.366  34.200   7.416  1.00 53.75           C  
ATOM   1636  O   PRO A 417      22.680  34.232   6.228  1.00 53.85           O  
ATOM   1637  CB  PRO A 417      20.148  32.989   7.684  1.00 53.06           C  
ATOM   1638  CG  PRO A 417      19.582  33.771   8.815  1.00 53.13           C  
ATOM   1639  CD  PRO A 417      20.297  33.163  10.008  1.00 52.79           C  
ATOM   1640  N   ASP A 418      22.633  35.193   8.253  1.00 54.25           N  
ATOM   1641  CA  ASP A 418      23.316  36.403   7.816  1.00 55.06           C  
ATOM   1642  C   ASP A 418      24.845  36.273   7.812  1.00 55.23           C  
ATOM   1643  O   ASP A 418      25.541  37.150   7.302  1.00 55.96           O  
ATOM   1644  CB  ASP A 418      22.899  37.574   8.712  1.00 55.60           C  
ATOM   1645  CG  ASP A 418      23.044  37.255  10.192  1.00 56.37           C  
ATOM   1646  OD1 ASP A 418      22.383  36.308  10.667  1.00 56.54           O  
ATOM   1647  OD2 ASP A 418      23.821  37.948  10.882  1.00 57.42           O1-
ATOM   1648  N   ASP A 419      25.368  35.189   8.378  1.00 54.76           N  
ATOM   1649  CA  ASP A 419      26.814  34.981   8.421  1.00 54.14           C  
ATOM   1650  C   ASP A 419      27.129  33.506   8.196  1.00 54.17           C  
ATOM   1651  O   ASP A 419      27.270  32.731   9.148  1.00 54.01           O  
ATOM   1652  CB  ASP A 419      27.376  35.437   9.769  1.00 54.21           C  
ATOM   1653  CG  ASP A 419      28.892  35.318   9.843  1.00 54.76           C  
ATOM   1654  OD1 ASP A 419      29.505  34.784   8.892  1.00 55.77           O  
ATOM   1655  OD2 ASP A 419      29.470  35.752  10.856  1.00 53.90           O1-
ATOM   1656  N   ILE A 420      27.247  33.127   6.926  1.00 53.82           N  
ATOM   1657  CA  ILE A 420      27.515  31.743   6.560  1.00 52.76           C  
ATOM   1658  C   ILE A 420      28.925  31.301   6.951  1.00 51.23           C  
ATOM   1659  O   ILE A 420      29.235  30.113   6.909  1.00 51.56           O  
ATOM   1660  CB  ILE A 420      27.322  31.512   5.036  1.00 53.92           C  
ATOM   1661  CG1 ILE A 420      26.414  32.594   4.442  1.00 55.13           C  
ATOM   1662  CG2 ILE A 420      26.722  30.125   4.798  1.00 53.76           C  
ATOM   1663  CD1 ILE A 420      25.010  32.675   5.071  1.00 56.46           C  
ATOM   1664  N   PHE A 421      29.775  32.249   7.325  1.00 49.19           N  
ATOM   1665  CA  PHE A 421      31.137  31.916   7.730  1.00 47.55           C  
ATOM   1666  C   PHE A 421      31.327  31.790   9.248  1.00 46.16           C  
ATOM   1667  O   PHE A 421      32.464  31.729   9.730  1.00 46.55           O  
ATOM   1668  CB  PHE A 421      32.118  32.959   7.190  1.00 47.75           C  
ATOM   1669  CG  PHE A 421      32.294  32.911   5.698  1.00 47.65           C  
ATOM   1670  CD1 PHE A 421      31.371  33.516   4.851  1.00 47.96           C  
ATOM   1671  CD2 PHE A 421      33.379  32.237   5.139  1.00 46.85           C  
ATOM   1672  CE1 PHE A 421      31.530  33.448   3.465  1.00 48.22           C  
ATOM   1673  CE2 PHE A 421      33.544  32.165   3.761  1.00 47.17           C  
ATOM   1674  CZ  PHE A 421      32.619  32.771   2.922  1.00 47.30           C  
ATOM   1675  N   LEU A 422      30.226  31.741   9.995  1.00 44.17           N  
ATOM   1676  CA  LEU A 422      30.291  31.650  11.453  1.00 42.77           C  
ATOM   1677  C   LEU A 422      30.954  30.362  11.964  1.00 41.90           C  
ATOM   1678  O   LEU A 422      31.787  30.402  12.880  1.00 41.38           O  
ATOM   1679  CB  LEU A 422      28.888  31.763  12.044  1.00 43.69           C  
ATOM   1680  CG  LEU A 422      28.712  32.543  13.355  1.00 43.93           C  
ATOM   1681  CD1 LEU A 422      27.310  32.284  13.880  1.00 43.10           C  
ATOM   1682  CD2 LEU A 422      29.733  32.127  14.386  1.00 43.93           C  
ATOM   1683  N   PHE A 423      30.590  29.228  11.370  1.00 40.02           N  
ATOM   1684  CA  PHE A 423      31.152  27.949  11.766  1.00 38.88           C  
ATOM   1685  C   PHE A 423      32.686  27.978  11.801  1.00 38.54           C  
ATOM   1686  O   PHE A 423      33.282  27.707  12.843  1.00 38.51           O  
ATOM   1687  CB  PHE A 423      30.656  26.843  10.828  1.00 38.49           C  
ATOM   1688  CG  PHE A 423      31.136  25.467  11.196  1.00 38.21           C  
ATOM   1689  CD1 PHE A 423      30.889  24.944  12.457  1.00 38.21           C  
ATOM   1690  CD2 PHE A 423      31.809  24.680  10.265  1.00 38.72           C  
ATOM   1691  CE1 PHE A 423      31.301  23.654  12.791  1.00 38.03           C  
ATOM   1692  CE2 PHE A 423      32.224  23.390  10.581  1.00 37.55           C  
ATOM   1693  CZ  PHE A 423      31.971  22.876  11.846  1.00 38.45           C  
ATOM   1694  N   PRO A 424      33.341  28.299  10.668  1.00 38.22           N  
ATOM   1695  CA  PRO A 424      34.810  28.351  10.628  1.00 38.22           C  
ATOM   1696  C   PRO A 424      35.382  29.348  11.648  1.00 38.62           C  
ATOM   1697  O   PRO A 424      36.399  29.088  12.278  1.00 38.64           O  
ATOM   1698  CB  PRO A 424      35.117  28.794   9.191  1.00 37.90           C  
ATOM   1699  CG  PRO A 424      33.906  28.406   8.414  1.00 38.90           C  
ATOM   1700  CD  PRO A 424      32.765  28.669   9.360  1.00 39.12           C  
ATOM   1701  N   LYS A 425      34.736  30.499  11.799  1.00 39.26           N  
ATOM   1702  CA  LYS A 425      35.228  31.494  12.750  1.00 40.23           C  
ATOM   1703  C   LYS A 425      35.089  30.994  14.179  1.00 40.14           C  
ATOM   1704  O   LYS A 425      35.905  31.319  15.043  1.00 40.20           O  
ATOM   1705  CB  LYS A 425      34.493  32.825  12.567  1.00 40.20           C  
ATOM   1706  CG  LYS A 425      34.842  33.494  11.244  1.00 42.51           C  
ATOM   1707  CD  LYS A 425      34.170  34.832  11.058  1.00 44.26           C  
ATOM   1708  CE  LYS A 425      32.662  34.698  10.970  1.00 46.45           C  
ATOM   1709  NZ  LYS A 425      32.047  36.006  10.608  1.00 47.91           N1+
ATOM   1710  N   LEU A 426      34.063  30.186  14.422  1.00 39.51           N  
ATOM   1711  CA  LEU A 426      33.851  29.649  15.752  1.00 39.46           C  
ATOM   1712  C   LEU A 426      34.928  28.611  16.037  1.00 39.97           C  
ATOM   1713  O   LEU A 426      35.462  28.542  17.145  1.00 38.80           O  
ATOM   1714  CB  LEU A 426      32.464  29.008  15.861  1.00 39.60           C  
ATOM   1715  CG  LEU A 426      32.113  28.510  17.267  1.00 39.84           C  
ATOM   1716  CD1 LEU A 426      32.279  29.653  18.281  1.00 39.82           C  
ATOM   1717  CD2 LEU A 426      30.699  27.970  17.274  1.00 39.50           C  
ATOM   1718  N   LEU A 427      35.252  27.810  15.027  1.00 40.42           N  
ATOM   1719  CA  LEU A 427      36.267  26.785  15.194  1.00 41.91           C  
ATOM   1720  C   LEU A 427      37.626  27.415  15.485  1.00 42.77           C  
ATOM   1721  O   LEU A 427      38.415  26.844  16.233  1.00 42.29           O  
ATOM   1722  CB  LEU A 427      36.333  25.876  13.961  1.00 41.46           C  
ATOM   1723  CG  LEU A 427      35.071  25.041  13.692  1.00 41.70           C  
ATOM   1724  CD1 LEU A 427      35.281  24.152  12.471  1.00 41.57           C  
ATOM   1725  CD2 LEU A 427      34.737  24.194  14.906  1.00 40.58           C  
ATOM   1726  N   GLN A 428      37.892  28.590  14.913  1.00 44.41           N  
ATOM   1727  CA  GLN A 428      39.156  29.278  15.177  1.00 46.86           C  
ATOM   1728  C   GLN A 428      39.200  29.616  16.666  1.00 47.37           C  
ATOM   1729  O   GLN A 428      40.263  29.594  17.285  1.00 47.78           O  
ATOM   1730  CB  GLN A 428      39.278  30.586  14.383  1.00 47.93           C  
ATOM   1731  CG  GLN A 428      39.510  30.434  12.897  1.00 50.86           C  
ATOM   1732  CD  GLN A 428      39.960  31.739  12.231  1.00 52.89           C  
ATOM   1733  NE2 GLN A 428      41.057  31.672  11.479  1.00 53.44           N  
ATOM   1734  OE1 GLN A 428      39.326  32.790  12.388  1.00 54.33           O  
ATOM   1735  N   LYS A 429      38.041  29.931  17.237  1.00 47.81           N  
ATOM   1736  CA  LYS A 429      37.969  30.275  18.655  1.00 48.60           C  
ATOM   1737  C   LYS A 429      38.377  29.129  19.563  1.00 48.70           C  
ATOM   1738  O   LYS A 429      39.036  29.357  20.571  1.00 49.16           O  
ATOM   1739  CB  LYS A 429      36.562  30.752  19.034  1.00 48.89           C  
ATOM   1740  CG  LYS A 429      36.158  32.049  18.354  1.00 49.02           C  
ATOM   1741  CD  LYS A 429      37.158  33.149  18.654  1.00 49.39           C  
ATOM   1742  CE  LYS A 429      36.830  34.408  17.880  1.00 49.46           C  
ATOM   1743  NZ  LYS A 429      36.760  34.125  16.418  1.00 52.35           N1+
ATOM   1744  N   MET A 430      37.980  27.903  19.232  1.00 48.85           N  
ATOM   1745  CA  MET A 430      38.364  26.769  20.066  1.00 49.08           C  
ATOM   1746  C   MET A 430      39.877  26.776  20.147  1.00 48.66           C  
ATOM   1747  O   MET A 430      40.463  26.452  21.176  1.00 48.81           O  
ATOM   1748  CB  MET A 430      37.923  25.440  19.454  1.00 50.31           C  
ATOM   1749  CG  MET A 430      36.440  25.213  19.408  1.00 51.55           C  
ATOM   1750  SD  MET A 430      36.037  23.685  18.543  1.00 53.92           S  
ATOM   1751  CE  MET A 430      35.344  22.711  19.869  1.00 53.61           C  
ATOM   1752  N   ALA A 431      40.502  27.146  19.038  1.00 48.21           N  
ATOM   1753  CA  ALA A 431      41.947  27.199  18.966  1.00 47.72           C  
ATOM   1754  C   ALA A 431      42.495  28.250  19.924  1.00 47.39           C  
ATOM   1755  O   ALA A 431      43.397  27.975  20.715  1.00 46.80           O  
ATOM   1756  CB  ALA A 431      42.382  27.502  17.538  1.00 48.14           C  
ATOM   1757  N   ASP A 432      41.948  29.456  19.861  1.00 46.95           N  
ATOM   1758  CA  ASP A 432      42.412  30.516  20.735  1.00 46.71           C  
ATOM   1759  C   ASP A 432      42.147  30.203  22.205  1.00 46.20           C  
ATOM   1760  O   ASP A 432      42.866  30.680  23.083  1.00 45.70           O  
ATOM   1761  CB  ASP A 432      41.757  31.837  20.347  1.00 47.45           C  
ATOM   1762  CG  ASP A 432      41.812  32.096  18.854  1.00 48.12           C  
ATOM   1763  OD1 ASP A 432      42.758  31.614  18.199  1.00 49.04           O  
ATOM   1764  OD2 ASP A 432      40.914  32.790  18.336  1.00 49.29           O1-
ATOM   1765  N   LEU A 433      41.132  29.384  22.470  1.00 45.90           N  
ATOM   1766  CA  LEU A 433      40.781  29.016  23.839  1.00 45.91           C  
ATOM   1767  C   LEU A 433      41.826  28.115  24.491  1.00 46.29           C  
ATOM   1768  O   LEU A 433      42.214  28.334  25.639  1.00 46.32           O  
ATOM   1769  CB  LEU A 433      39.421  28.307  23.871  1.00 45.96           C  
ATOM   1770  CG  LEU A 433      38.141  29.098  24.146  1.00 45.90           C  
ATOM   1771  CD1 LEU A 433      36.925  28.201  23.955  1.00 45.53           C  
ATOM   1772  CD2 LEU A 433      38.182  29.649  25.558  1.00 45.07           C  
ATOM   1773  N   ARG A 434      42.271  27.091  23.770  1.00 46.41           N  
ATOM   1774  CA  ARG A 434      43.262  26.175  24.314  1.00 47.14           C  
ATOM   1775  C   ARG A 434      44.501  26.972  24.673  1.00 46.38           C  
ATOM   1776  O   ARG A 434      45.169  26.712  25.669  1.00 46.33           O  
ATOM   1777  CB  ARG A 434      43.590  25.084  23.287  1.00 48.94           C  
ATOM   1778  CG  ARG A 434      42.356  24.331  22.817  1.00 51.34           C  
ATOM   1779  CD  ARG A 434      42.687  22.964  22.221  1.00 53.85           C  
ATOM   1780  NE  ARG A 434      41.511  22.089  22.235  1.00 55.24           N  
ATOM   1781  CZ  ARG A 434      41.539  20.785  21.979  1.00 56.39           C  
ATOM   1782  NH1 ARG A 434      42.688  20.187  21.684  1.00 57.12           N1+
ATOM   1783  NH2 ARG A 434      40.417  20.074  22.029  1.00 56.77           N  
ATOM   1784  N   GLN A 435      44.786  27.962  23.843  1.00 45.88           N  
ATOM   1785  CA  GLN A 435      45.921  28.838  24.040  1.00 45.56           C  
ATOM   1786  C   GLN A 435      45.724  29.675  25.302  1.00 44.16           C  
ATOM   1787  O   GLN A 435      46.611  29.746  26.152  1.00 44.22           O  
ATOM   1788  CB  GLN A 435      46.062  29.754  22.835  1.00 47.03           C  
ATOM   1789  CG  GLN A 435      46.912  30.965  23.087  1.00 50.29           C  
ATOM   1790  CD  GLN A 435      48.382  30.649  23.087  1.00 51.86           C  
ATOM   1791  NE2 GLN A 435      49.111  31.259  22.157  1.00 53.88           N  
ATOM   1792  OE1 GLN A 435      48.865  29.868  23.908  1.00 53.45           O  
ATOM   1793  N   LEU A 436      44.556  30.310  25.405  1.00 42.32           N  
ATOM   1794  CA  LEU A 436      44.209  31.146  26.554  1.00 40.14           C  
ATOM   1795  C   LEU A 436      44.321  30.335  27.845  1.00 38.39           C  
ATOM   1796  O   LEU A 436      44.794  30.837  28.861  1.00 37.51           O  
ATOM   1797  CB  LEU A 436      42.776  31.681  26.397  1.00 39.90           C  
ATOM   1798  CG  LEU A 436      42.219  32.659  27.439  1.00 40.19           C  
ATOM   1799  CD1 LEU A 436      42.978  33.973  27.359  1.00 40.67           C  
ATOM   1800  CD2 LEU A 436      40.745  32.917  27.173  1.00 40.08           C  
ATOM   1801  N   VAL A 437      43.890  29.076  27.786  1.00 37.82           N  
ATOM   1802  CA  VAL A 437      43.932  28.184  28.942  1.00 37.30           C  
ATOM   1803  C   VAL A 437      45.332  27.802  29.426  1.00 37.53           C  
ATOM   1804  O   VAL A 437      45.593  27.819  30.631  1.00 37.43           O  
ATOM   1805  CB  VAL A 437      43.153  26.872  28.682  1.00 36.91           C  
ATOM   1806  CG1 VAL A 437      43.415  25.881  29.825  1.00 35.70           C  
ATOM   1807  CG2 VAL A 437      41.654  27.158  28.560  1.00 35.66           C  
ATOM   1808  N   THR A 438      46.234  27.439  28.518  1.00 37.61           N  
ATOM   1809  CA  THR A 438      47.569  27.074  28.978  1.00 39.11           C  
ATOM   1810  C   THR A 438      48.259  28.315  29.539  1.00 39.16           C  
ATOM   1811  O   THR A 438      49.042  28.226  30.487  1.00 39.31           O  
ATOM   1812  CB  THR A 438      48.435  26.431  27.854  1.00 39.71           C  
ATOM   1813  CG2 THR A 438      47.806  25.137  27.368  1.00 40.13           C  
ATOM   1814  OG1 THR A 438      48.540  27.329  26.754  1.00 41.28           O  
ATOM   1815  N   GLU A 439      47.951  29.478  28.969  1.00 39.79           N  
ATOM   1816  CA  GLU A 439      48.537  30.716  29.464  1.00 40.19           C  
ATOM   1817  C   GLU A 439      47.940  31.004  30.837  1.00 39.33           C  
ATOM   1818  O   GLU A 439      48.629  31.460  31.747  1.00 39.06           O  
ATOM   1819  CB  GLU A 439      48.244  31.864  28.495  1.00 41.91           C  
ATOM   1820  CG  GLU A 439      48.775  31.588  27.090  1.00 45.59           C  
ATOM   1821  CD  GLU A 439      48.591  32.750  26.133  1.00 47.08           C  
ATOM   1822  OE1 GLU A 439      47.488  33.339  26.105  1.00 48.40           O  
ATOM   1823  OE2 GLU A 439      49.551  33.062  25.395  1.00 49.03           O1-
ATOM   1824  N   HIS A 440      46.650  30.721  30.986  1.00 38.75           N  
ATOM   1825  CA  HIS A 440      45.984  30.941  32.261  1.00 38.17           C  
ATOM   1826  C   HIS A 440      46.551  30.013  33.326  1.00 37.80           C  
ATOM   1827  O   HIS A 440      46.891  30.451  34.418  1.00 38.00           O  
ATOM   1828  CB  HIS A 440      44.472  30.715  32.144  1.00 37.31           C  
ATOM   1829  CG  HIS A 440      43.750  30.905  33.440  1.00 36.99           C  
ATOM   1830  CD2 HIS A 440      43.242  30.007  34.315  1.00 35.79           C  
ATOM   1831  ND1 HIS A 440      43.591  32.141  34.023  1.00 35.69           N  
ATOM   1832  CE1 HIS A 440      43.018  31.997  35.204  1.00 36.61           C  
ATOM   1833  NE2 HIS A 440      42.798  30.711  35.405  1.00 36.53           N  
ATOM   1834  N   ALA A 441      46.656  28.731  32.992  1.00 39.28           N  
ATOM   1835  CA  ALA A 441      47.181  27.729  33.911  1.00 39.92           C  
ATOM   1836  C   ALA A 441      48.584  28.114  34.361  1.00 40.70           C  
ATOM   1837  O   ALA A 441      48.936  27.975  35.528  1.00 41.02           O  
ATOM   1838  CB  ALA A 441      47.197  26.359  33.230  1.00 40.57           C  
ATOM   1839  N   GLN A 442      49.389  28.612  33.435  1.00 41.56           N  
ATOM   1840  CA  GLN A 442      50.744  29.019  33.784  1.00 42.21           C  
ATOM   1841  C   GLN A 442      50.750  30.182  34.779  1.00 41.60           C  
ATOM   1842  O   GLN A 442      51.534  30.189  35.731  1.00 41.66           O  
ATOM   1843  CB  GLN A 442      51.513  29.396  32.518  1.00 43.89           C  
ATOM   1844  CG  GLN A 442      52.577  30.445  32.748  1.00 47.21           C  
ATOM   1845  CD  GLN A 442      53.419  30.700  31.516  1.00 49.49           C  
ATOM   1846  NE2 GLN A 442      54.730  30.790  31.713  1.00 49.08           N  
ATOM   1847  OE1 GLN A 442      52.895  30.822  30.394  1.00 51.17           O  
ATOM   1848  N   LEU A 443      49.879  31.166  34.563  1.00 41.12           N  
ATOM   1849  CA  LEU A 443      49.800  32.316  35.467  1.00 39.40           C  
ATOM   1850  C   LEU A 443      49.313  31.909  36.846  1.00 39.11           C  
ATOM   1851  O   LEU A 443      49.778  32.445  37.847  1.00 38.99           O  
ATOM   1852  CB  LEU A 443      48.863  33.391  34.915  1.00 39.65           C  
ATOM   1853  CG  LEU A 443      48.673  34.615  35.818  1.00 39.02           C  
ATOM   1854  CD1 LEU A 443      50.030  35.224  36.167  1.00 39.46           C  
ATOM   1855  CD2 LEU A 443      47.798  35.639  35.112  1.00 38.72           C  
ATOM   1856  N   VAL A 444      48.370  30.971  36.900  1.00 39.09           N  
ATOM   1857  CA  VAL A 444      47.850  30.503  38.178  1.00 38.89           C  
ATOM   1858  C   VAL A 444      48.949  29.784  38.958  1.00 39.11           C  
ATOM   1859  O   VAL A 444      49.070  29.948  40.173  1.00 39.36           O  
ATOM   1860  CB  VAL A 444      46.633  29.560  37.975  1.00 39.57           C  
ATOM   1861  CG1 VAL A 444      46.281  28.853  39.285  1.00 39.08           C  
ATOM   1862  CG2 VAL A 444      45.433  30.374  37.498  1.00 40.56           C  
ATOM   1863  N   GLN A 445      49.752  28.989  38.259  1.00 39.71           N  
ATOM   1864  CA  GLN A 445      50.850  28.272  38.897  1.00 40.94           C  
ATOM   1865  C   GLN A 445      51.852  29.283  39.455  1.00 40.11           C  
ATOM   1866  O   GLN A 445      52.310  29.167  40.595  1.00 40.30           O  
ATOM   1867  CB  GLN A 445      51.543  27.362  37.880  1.00 43.10           C  
ATOM   1868  CG  GLN A 445      50.701  26.179  37.468  1.00 46.91           C  
ATOM   1869  CD  GLN A 445      50.454  25.226  38.624  1.00 49.81           C  
ATOM   1870  NE2 GLN A 445      51.409  25.163  39.553  1.00 50.94           N  
ATOM   1871  OE1 GLN A 445      49.421  24.548  38.680  1.00 51.22           O  
ATOM   1872  N   ILE A 446      52.182  30.274  38.634  1.00 38.93           N  
ATOM   1873  CA  ILE A 446      53.108  31.328  39.018  1.00 38.42           C  
ATOM   1874  C   ILE A 446      52.620  32.084  40.249  1.00 38.52           C  
ATOM   1875  O   ILE A 446      53.397  32.352  41.169  1.00 38.45           O  
ATOM   1876  CB  ILE A 446      53.310  32.316  37.852  1.00 38.45           C  
ATOM   1877  CG1 ILE A 446      54.128  31.637  36.756  1.00 38.13           C  
ATOM   1878  CG2 ILE A 446      53.989  33.592  38.342  1.00 38.27           C  
ATOM   1879  CD1 ILE A 446      54.241  32.432  35.472  1.00 38.87           C  
ATOM   1880  N   ILE A 447      51.333  32.423  40.278  1.00 38.66           N  
ATOM   1881  CA  ILE A 447      50.784  33.149  41.419  1.00 38.72           C  
ATOM   1882  C   ILE A 447      50.776  32.275  42.668  1.00 39.35           C  
ATOM   1883  O   ILE A 447      51.159  32.703  43.753  1.00 39.48           O  
ATOM   1884  CB  ILE A 447      49.348  33.646  41.127  1.00 38.44           C  
ATOM   1885  CG1 ILE A 447      49.389  34.736  40.048  1.00 38.75           C  
ATOM   1886  CG2 ILE A 447      48.709  34.165  42.404  1.00 36.89           C  
ATOM   1887  CD1 ILE A 447      48.045  35.026  39.391  1.00 38.61           C  
ATOM   1888  N   LYS A 448      50.334  31.038  42.521  1.00 40.85           N  
ATOM   1889  CA  LYS A 448      50.300  30.152  43.664  1.00 41.94           C  
ATOM   1890  C   LYS A 448      51.713  29.870  44.171  1.00 41.79           C  
ATOM   1891  O   LYS A 448      51.924  29.729  45.359  1.00 40.36           O  
ATOM   1892  CB  LYS A 448      49.589  28.849  43.303  1.00 42.94           C  
ATOM   1893  CG  LYS A 448      49.525  27.855  44.445  1.00 45.68           C  
ATOM   1894  CD  LYS A 448      50.616  26.792  44.334  1.00 47.12           C  
ATOM   1895  CE  LYS A 448      50.414  25.937  43.098  1.00 48.74           C  
ATOM   1896  NZ  LYS A 448      51.379  24.795  43.044  1.00 50.42           N1+
ATOM   1897  N   LYS A 449      52.686  29.803  43.275  1.00 43.40           N  
ATOM   1898  CA  LYS A 449      54.055  29.533  43.706  1.00 45.74           C  
ATOM   1899  C   LYS A 449      54.803  30.719  44.321  1.00 46.59           C  
ATOM   1900  O   LYS A 449      55.568  30.537  45.261  1.00 47.33           O  
ATOM   1901  CB  LYS A 449      54.858  28.939  42.549  1.00 45.88           C  
ATOM   1902  CG  LYS A 449      54.415  27.529  42.195  1.00 47.20           C  
ATOM   1903  CD  LYS A 449      55.174  26.969  41.006  1.00 48.91           C  
ATOM   1904  CE  LYS A 449      54.798  25.520  40.761  1.00 50.25           C  
ATOM   1905  NZ  LYS A 449      55.097  24.658  41.956  1.00 51.06           N1+
ATOM   1906  N   THR A 450      54.573  31.933  43.831  1.00 47.42           N  
ATOM   1907  CA  THR A 450      55.277  33.095  44.376  1.00 48.22           C  
ATOM   1908  C   THR A 450      54.578  33.789  45.542  1.00 48.90           C  
ATOM   1909  O   THR A 450      55.234  34.322  46.442  1.00 48.59           O  
ATOM   1910  CB  THR A 450      55.510  34.171  43.301  1.00 48.54           C  
ATOM   1911  CG2 THR A 450      56.266  33.596  42.126  1.00 48.46           C  
ATOM   1912  OG1 THR A 450      54.245  34.677  42.852  1.00 49.16           O  
ATOM   1913  N   GLU A 451      53.250  33.778  45.522  1.00 49.10           N  
ATOM   1914  CA  GLU A 451      52.441  34.451  46.539  1.00 49.49           C  
ATOM   1915  C   GLU A 451      52.000  33.502  47.655  1.00 49.69           C  
ATOM   1916  O   GLU A 451      51.036  32.777  47.495  1.00 48.90           O  
ATOM   1917  CB  GLU A 451      51.218  35.053  45.848  1.00 49.75           C  
ATOM   1918  CG  GLU A 451      50.695  36.324  46.454  1.00 51.44           C  
ATOM   1919  CD  GLU A 451      51.662  37.487  46.324  1.00 51.19           C  
ATOM   1920  OE1 GLU A 451      52.063  37.835  45.189  1.00 50.19           O  
ATOM   1921  OE2 GLU A 451      52.013  38.051  47.375  1.00 51.97           O1-
ATOM   1922  N   SER A 452      52.686  33.538  48.795  1.00 50.81           N  
ATOM   1923  CA  SER A 452      52.375  32.652  49.918  1.00 52.12           C  
ATOM   1924  C   SER A 452      50.943  32.598  50.436  1.00 52.00           C  
ATOM   1925  O   SER A 452      50.488  31.537  50.855  1.00 52.45           O  
ATOM   1926  CB  SER A 452      53.319  32.936  51.085  1.00 52.89           C  
ATOM   1927  OG  SER A 452      54.605  32.417  50.793  1.00 55.08           O  
ATOM   1928  N   ASP A 453      50.231  33.721  50.430  1.00 52.08           N  
ATOM   1929  CA  ASP A 453      48.844  33.727  50.901  1.00 51.45           C  
ATOM   1930  C   ASP A 453      47.867  33.219  49.838  1.00 50.81           C  
ATOM   1931  O   ASP A 453      46.745  32.826  50.157  1.00 50.53           O  
ATOM   1932  CB  ASP A 453      48.428  35.134  51.335  1.00 52.50           C  
ATOM   1933  CG  ASP A 453      48.962  35.502  52.701  1.00 53.08           C  
ATOM   1934  OD1 ASP A 453      48.671  36.617  53.177  1.00 54.01           O  
ATOM   1935  OD2 ASP A 453      49.672  34.675  53.304  1.00 54.36           O1-
ATOM   1936  N   ALA A 454      48.296  33.233  48.578  1.00 49.85           N  
ATOM   1937  CA  ALA A 454      47.458  32.782  47.473  1.00 49.04           C  
ATOM   1938  C   ALA A 454      47.513  31.267  47.359  1.00 48.90           C  
ATOM   1939  O   ALA A 454      48.569  30.692  47.104  1.00 49.18           O  
ATOM   1940  CB  ALA A 454      47.918  33.423  46.172  1.00 48.83           C  
ATOM   1941  N   ALA A 455      46.372  30.619  47.541  1.00 48.04           N  
ATOM   1942  CA  ALA A 455      46.318  29.168  47.464  1.00 47.56           C  
ATOM   1943  C   ALA A 455      45.382  28.682  46.367  1.00 46.93           C  
ATOM   1944  O   ALA A 455      44.541  29.422  45.857  1.00 46.88           O  
ATOM   1945  CB  ALA A 455      45.884  28.589  48.806  1.00 47.64           C  
ATOM   1946  N   LEU A 456      45.524  27.411  46.030  1.00 45.29           N  
ATOM   1947  CA  LEU A 456      44.711  26.819  44.999  1.00 44.35           C  
ATOM   1948  C   LEU A 456      43.744  25.819  45.618  1.00 43.29           C  
ATOM   1949  O   LEU A 456      44.145  24.945  46.382  1.00 43.64           O  
ATOM   1950  CB  LEU A 456      45.626  26.138  43.989  1.00 44.55           C  
ATOM   1951  CG  LEU A 456      45.149  25.971  42.556  1.00 44.42           C  
ATOM   1952  CD1 LEU A 456      44.536  27.250  42.053  1.00 46.01           C  
ATOM   1953  CD2 LEU A 456      46.339  25.567  41.700  1.00 45.05           C  
ATOM   1954  N   HIS A 457      42.467  25.974  45.299  1.00 41.44           N  
ATOM   1955  CA  HIS A 457      41.421  25.083  45.789  1.00 40.88           C  
ATOM   1956  C   HIS A 457      41.825  23.652  45.421  1.00 40.26           C  
ATOM   1957  O   HIS A 457      42.284  23.398  44.308  1.00 40.44           O  
ATOM   1958  CB  HIS A 457      40.090  25.470  45.128  1.00 39.91           C  
ATOM   1959  CG  HIS A 457      38.923  24.653  45.581  1.00 40.65           C  
ATOM   1960  CD2 HIS A 457      37.872  24.968  46.376  1.00 40.26           C  
ATOM   1961  ND1 HIS A 457      38.736  23.343  45.197  1.00 40.27           N  
ATOM   1962  CE1 HIS A 457      37.618  22.885  45.734  1.00 40.10           C  
ATOM   1963  NE2 HIS A 457      37.076  23.852  46.453  1.00 40.34           N  
ATOM   1964  N   PRO A 458      41.670  22.701  46.355  1.00 40.41           N  
ATOM   1965  CA  PRO A 458      42.032  21.298  46.116  1.00 39.96           C  
ATOM   1966  C   PRO A 458      41.521  20.629  44.839  1.00 39.58           C  
ATOM   1967  O   PRO A 458      42.232  19.828  44.239  1.00 38.81           O  
ATOM   1968  CB  PRO A 458      41.557  20.589  47.392  1.00 40.35           C  
ATOM   1969  CG  PRO A 458      40.507  21.519  47.943  1.00 40.86           C  
ATOM   1970  CD  PRO A 458      41.122  22.868  47.710  1.00 39.91           C  
ATOM   1971  N   LEU A 459      40.298  20.936  44.419  1.00 39.04           N  
ATOM   1972  CA  LEU A 459      39.783  20.327  43.204  1.00 38.88           C  
ATOM   1973  C   LEU A 459      40.534  20.910  42.009  1.00 38.97           C  
ATOM   1974  O   LEU A 459      40.981  20.169  41.133  1.00 38.11           O  
ATOM   1975  CB  LEU A 459      38.285  20.590  43.052  1.00 38.96           C  
ATOM   1976  CG  LEU A 459      37.665  20.054  41.760  1.00 38.78           C  
ATOM   1977  CD1 LEU A 459      37.759  18.551  41.745  1.00 39.05           C  
ATOM   1978  CD2 LEU A 459      36.211  20.492  41.649  1.00 39.19           C  
ATOM   1979  N   LEU A 460      40.668  22.237  41.989  1.00 38.87           N  
ATOM   1980  CA  LEU A 460      41.365  22.938  40.912  1.00 39.26           C  
ATOM   1981  C   LEU A 460      42.831  22.545  40.851  1.00 39.54           C  
ATOM   1982  O   LEU A 460      43.410  22.470  39.771  1.00 38.41           O  
ATOM   1983  CB  LEU A 460      41.260  24.458  41.088  1.00 38.80           C  
ATOM   1984  CG  LEU A 460      39.845  25.034  41.198  1.00 38.98           C  
ATOM   1985  CD1 LEU A 460      39.920  26.550  41.149  1.00 37.41           C  
ATOM   1986  CD2 LEU A 460      38.967  24.511  40.063  1.00 37.71           C  
ATOM   1987  N   GLN A 461      43.432  22.299  42.011  1.00 40.62           N  
ATOM   1988  CA  GLN A 461      44.833  21.889  42.048  1.00 41.42           C  
ATOM   1989  C   GLN A 461      44.995  20.575  41.301  1.00 40.95           C  
ATOM   1990  O   GLN A 461      45.908  20.423  40.495  1.00 40.63           O  
ATOM   1991  CB  GLN A 461      45.320  21.703  43.494  1.00 42.76           C  
ATOM   1992  CG  GLN A 461      46.606  20.862  43.620  1.00 44.17           C  
ATOM   1993  CD  GLN A 461      47.049  20.632  45.072  1.00 45.52           C  
ATOM   1994  NE2 GLN A 461      47.005  21.682  45.876  1.00 45.64           N  
ATOM   1995  OE1 GLN A 461      47.437  19.522  45.452  1.00 46.31           O  
ATOM   1996  N   GLU A 462      44.097  19.630  41.564  1.00 40.93           N  
ATOM   1997  CA  GLU A 462      44.183  18.327  40.927  1.00 40.53           C  
ATOM   1998  C   GLU A 462      43.852  18.331  39.448  1.00 40.27           C  
ATOM   1999  O   GLU A 462      44.431  17.552  38.683  1.00 39.19           O  
ATOM   2000  CB  GLU A 462      43.316  17.318  41.674  1.00 41.19           C  
ATOM   2001  CG  GLU A 462      43.882  16.986  43.042  1.00 42.68           C  
ATOM   2002  CD  GLU A 462      45.340  16.556  42.974  1.00 43.83           C  
ATOM   2003  OE1 GLU A 462      46.199  17.214  43.601  1.00 45.43           O  
ATOM   2004  OE2 GLU A 462      45.634  15.556  42.291  1.00 44.80           O1-
ATOM   2005  N   ILE A 463      42.936  19.203  39.038  1.00 39.87           N  
ATOM   2006  CA  ILE A 463      42.583  19.294  37.624  1.00 39.86           C  
ATOM   2007  C   ILE A 463      43.837  19.776  36.888  1.00 39.99           C  
ATOM   2008  O   ILE A 463      44.241  19.199  35.876  1.00 38.93           O  
ATOM   2009  CB  ILE A 463      41.420  20.307  37.379  1.00 39.64           C  
ATOM   2010  CG1 ILE A 463      40.105  19.733  37.904  1.00 40.13           C  
ATOM   2011  CG2 ILE A 463      41.298  20.621  35.893  1.00 38.21           C  
ATOM   2012  CD1 ILE A 463      38.955  20.737  37.919  1.00 40.18           C  
ATOM   2013  N   TYR A 464      44.446  20.831  37.422  1.00 40.64           N  
ATOM   2014  CA  TYR A 464      45.655  21.411  36.841  1.00 43.05           C  
ATOM   2015  C   TYR A 464      46.805  20.403  36.774  1.00 44.79           C  
ATOM   2016  O   TYR A 464      47.623  20.455  35.867  1.00 44.69           O  
ATOM   2017  CB  TYR A 464      46.088  22.643  37.643  1.00 41.58           C  
ATOM   2018  CG  TYR A 464      45.338  23.904  37.270  1.00 40.73           C  
ATOM   2019  CD1 TYR A 464      44.726  24.698  38.244  1.00 39.69           C  
ATOM   2020  CD2 TYR A 464      45.253  24.310  35.942  1.00 40.47           C  
ATOM   2021  CE1 TYR A 464      44.054  25.861  37.901  1.00 38.79           C  
ATOM   2022  CE2 TYR A 464      44.585  25.466  35.589  1.00 39.70           C  
ATOM   2023  CZ  TYR A 464      43.988  26.235  36.572  1.00 39.58           C  
ATOM   2024  OH  TYR A 464      43.320  27.368  36.205  1.00 40.00           O  
ATOM   2025  N   ARG A 465      46.855  19.486  37.733  1.00 46.38           N  
ATOM   2026  CA  ARG A 465      47.900  18.472  37.763  1.00 49.29           C  
ATOM   2027  C   ARG A 465      47.811  17.494  36.604  1.00 50.02           C  
ATOM   2028  O   ARG A 465      48.834  17.089  36.048  1.00 50.49           O  
ATOM   2029  CB  ARG A 465      47.847  17.685  39.069  1.00 50.39           C  
ATOM   2030  CG  ARG A 465      48.731  16.445  39.080  1.00 53.39           C  
ATOM   2031  CD  ARG A 465      49.687  16.515  40.239  1.00 55.12           C  
ATOM   2032  NE  ARG A 465      49.012  17.093  41.395  1.00 56.99           N  
ATOM   2033  CZ  ARG A 465      49.639  17.571  42.462  1.00 57.73           C  
ATOM   2034  NH1 ARG A 465      50.966  17.538  42.528  1.00 58.56           N1+
ATOM   2035  NH2 ARG A 465      48.937  18.096  43.454  1.00 58.23           N  
ATOM   2036  N   ASP A 466      46.596  17.099  36.243  1.00 50.60           N  
ATOM   2037  CA  ASP A 466      46.434  16.155  35.153  1.00 51.17           C  
ATOM   2038  C   ASP A 466      46.486  16.768  33.754  1.00 51.48           C  
ATOM   2039  O   ASP A 466      46.747  16.063  32.779  1.00 51.65           O  
ATOM   2040  CB  ASP A 466      45.144  15.353  35.343  1.00 51.55           C  
ATOM   2041  CG  ASP A 466      45.235  14.374  36.508  1.00 51.69           C  
ATOM   2042  OD1 ASP A 466      44.296  13.566  36.690  1.00 51.64           O  
ATOM   2043  OD2 ASP A 466      46.248  14.415  37.245  1.00 51.75           O1-
ATOM   2044  N   MET A 467      46.255  18.072  33.648  1.00 51.84           N  
ATOM   2045  CA  MET A 467      46.302  18.737  32.348  1.00 52.40           C  
ATOM   2046  C   MET A 467      47.718  18.771  31.793  1.00 52.98           C  
ATOM   2047  O   MET A 467      47.914  18.779  30.579  1.00 53.05           O  
ATOM   2048  CB  MET A 467      45.755  20.165  32.452  1.00 51.62           C  
ATOM   2049  CG  MET A 467      44.242  20.223  32.576  1.00 51.34           C  
ATOM   2050  SD  MET A 467      43.610  21.788  33.204  1.00 51.27           S  
ATOM   2051  CE  MET A 467      44.042  22.921  31.866  1.00 49.56           C  
ATOM   2052  N   TYR A 468      48.709  18.782  32.678  1.00 54.21           N  
ATOM   2053  CA  TYR A 468      50.097  18.828  32.234  1.00 55.66           C  
ATOM   2054  C   TYR A 468      51.007  17.871  33.003  1.00 56.38           C  
ATOM   2055  O   TYR A 468      51.316  16.804  32.437  1.00 56.86           O  
ATOM   2056  CB  TYR A 468      50.623  20.264  32.341  1.00 55.80           C  
ATOM   2057  CG  TYR A 468      49.684  21.289  31.731  1.00 56.33           C  
ATOM   2058  CD1 TYR A 468      48.741  21.956  32.519  1.00 56.45           C  
ATOM   2059  CD2 TYR A 468      49.707  21.560  30.360  1.00 55.92           C  
ATOM   2060  CE1 TYR A 468      47.837  22.869  31.955  1.00 56.32           C  
ATOM   2061  CE2 TYR A 468      48.810  22.471  29.787  1.00 56.12           C  
ATOM   2062  CZ  TYR A 468      47.878  23.118  30.593  1.00 56.01           C  
ATOM   2063  OH  TYR A 468      46.979  23.999  30.038  1.00 55.72           O  
ATOM   2064  OXT TYR A 468      51.390  18.181  34.157  1.00 57.71           O1-
TER   
HETATM 2065  C1  AZ2 B 469      35.204  38.841  41.455  1.00 43.10      A    C  
HETATM 2066  C2  AZ2 B 469      35.180  39.861  42.567  1.00 42.67      A    C  
HETATM 2067  C5  AZ2 B 469      34.269  39.442  43.745  1.00 42.32      A    C  
HETATM 2068  O7  AZ2 B 469      33.027  40.156  43.599  1.00 43.15      A    O  
HETATM 2069  C8  AZ2 B 469      31.878  39.483  44.102  1.00 42.16      A    C  
HETATM 2070  C11 AZ2 B 469      31.091  40.503  44.900  1.00 42.20      A    C  
HETATM 2071  C15 AZ2 B 469      34.999  39.738  45.047  1.00 42.83      A    C  
HETATM 2072  O16 AZ2 B 469      36.342  39.662  44.915  1.00 41.43      A    O  
HETATM 2073  O18 AZ2 B 469      34.501  40.018  46.126  1.00 42.48      A    O  
HETATM 2074  C19 AZ2 B 469      35.722  39.194  40.165  1.00 43.57      A    C  
HETATM 2075  C21 AZ2 B 469      35.728  38.254  39.118  1.00 43.24      A    C  
HETATM 2076  C23 AZ2 B 469      35.221  36.946  39.322  1.00 43.86      A    C  
HETATM 2077  C24 AZ2 B 469      34.709  36.590  40.612  1.00 43.64      A    C  
HETATM 2078  C26 AZ2 B 469      34.701  37.524  41.660  1.00 43.74      A    C  
HETATM 2079  O28 AZ2 B 469      35.292  36.155  38.210  1.00 44.52      A    O  
HETATM 2080  C29 AZ2 B 469      34.207  35.271  37.937  1.00 46.06      A    C  
HETATM 2081  C32 AZ2 B 469      33.020  36.159  37.586  1.00 46.80      A    C  
HETATM 2082  C35 AZ2 B 469      31.719  35.415  37.606  1.00 47.51      A    C  
HETATM 2083  C36 AZ2 B 469      31.222  34.810  36.419  1.00 47.89      A    C  
HETATM 2084  C38 AZ2 B 469      30.005  34.098  36.446  1.00 49.12      A    C  
HETATM 2085  C40 AZ2 B 469      29.267  33.984  37.663  1.00 50.31      A    C  
HETATM 2086  C41 AZ2 B 469      29.753  34.586  38.837  1.00 49.20      A    C  
HETATM 2087  C43 AZ2 B 469      30.971  35.299  38.815  1.00 47.97      A    C  
HETATM 2088  O45 AZ2 B 469      28.117  33.259  37.579  1.00 53.31      A    O  
HETATM 2089  S46 AZ2 B 469      28.208  31.634  37.482  1.00 55.40      A    S  
HETATM 2090  C47 AZ2 B 469      26.671  31.272  38.294  1.00 54.72      A    C  
HETATM 2091  O51 AZ2 B 469      28.098  31.242  36.094  1.00 55.51      A    O  
HETATM 2092  O52 AZ2 B 469      29.286  31.169  38.332  1.00 54.77      A    O  
CONECT 2065 2066 2074 2078
CONECT 2066 2065 2067
CONECT 2067 2066 2068 2071
CONECT 2068 2067 2069
CONECT 2069 2068 2070
CONECT 2070 2069
CONECT 2071 2067 2072 2073
CONECT 2072 2071
CONECT 2073 2071
CONECT 2074 2065 2075
CONECT 2075 2074 2076
CONECT 2076 2075 2077 2079
CONECT 2077 2076 2078
CONECT 2078 2065 2077
CONECT 2079 2076 2080
CONECT 2080 2079 2081
CONECT 2081 2080 2082
CONECT 2082 2081 2083 2087
CONECT 2083 2082 2084
CONECT 2084 2083 2085
CONECT 2085 2084 2086 2088
CONECT 2086 2085 2087
CONECT 2087 2082 2086
CONECT 2088 2085 2089
CONECT 2089 2088 2090 2091 2092
CONECT 2090 2089
CONECT 2091 2089
CONECT 2092 2089
END
